# Supplementary material for: Comprehensive bioinformatics analysis of malignant transformation and potential therapeutic possibility of lung adenocarcinoma after lipopolysaccharide induction
Source: Front Genet. 2025 Jul 8;16:1556366. doi: 10.3389/fgene.2025.1556366 (PMC12279497; doi:10.3389/fgene.2025.1556366)
Supplement: Supplementary file 1 [file Table2.xlsx]

## Sheet: Readme
Table S2A:Annotated information and associated clinical characteristics, source data for the TCGA cohort sample.
Column header	Description
ID	Unique identifier for each sample
futime	days_to_last_follow_up
fustat	vital_status
Age	Age of participant
Gender	Gender of participant
Stage	Tumor stage
Survival Status	vital_status
T	T Stage
M	M Smage
N	N Snage
Group	Molecular Subtypes Identified by Riskscore
Table S2B:Annotation information and associated clinical features, source data for GSE50081 cohort samples.
Column header	Description
ID	Unique identifier for each sample
futime	years_to_last_follow_up
fustat	vital_status
Group	Molecular Subtypes Identified by Riskscore
Table S2C:Annotation information and associated clinical features, source data for GSE31210 cohort samples.
Column header	Description
ID	Unique identifier for each sample
futime	days_to_last_follow_up
fustat	vital_status
Group	Molecular Subtypes Identified by Riskscore

## Sheet: Table S2A
ID	futime	fustat	Age	Gender	Stage	T	M	N	Group
TCGA-S2-AA1A-01A	513	0	68	female	I	T1	M0	N0	Low
TCGA-O1-A52J-01A	1798	1	74	female	I	T1	NA	N0	Low
TCGA-NJ-A7XG-01A	617	0	49	male	III	T4	M0	N1	Low
TCGA-NJ-A55R-01A	603	0	67	male	I	T1	NA	N0	Low
TCGA-NJ-A4YQ-01A	1432	0	69	female	I	T1	M0	N0	Low
TCGA-NJ-A4YP-01A	50	0	52	male	I	T2	M0	N0	High
TCGA-NJ-A4YG-01A	2261	0	65	male	I	T2	M0	N0	Low
TCGA-NJ-A4YF-01A	2161	0	50	female	I	T1	M0	N0	Low
TCGA-MP-A5C7-01A	2248	0	76	female	I	T2	M0	N0	Low
TCGA-MP-A4TK-01A	582	1	56	female	II	T2	NA	N1	High
TCGA-MP-A4TJ-01A	339	1	62	female	I	T1	M0	N0	High
TCGA-MP-A4TI-01A	429	1	72	male	II	T2	M0	N1	High
TCGA-MP-A4TH-01A	741	0	70	female	I	T1	M0	N0	Low
TCGA-MP-A4TF-01A	336	1	58	female	II	T2	M0	N0	High
TCGA-MP-A4TE-01A	896	1	56	male	II	T2	NA	N0	Low
TCGA-MP-A4TD-01A	307	1	71	male	III	T2	M0	N2	Low
TCGA-MP-A4TC-01A	74	1	77	male	III	T1	M0	N2	High
TCGA-MP-A4TA-01A	950	1	75	female	I	T1	M0	N0	High
TCGA-MP-A4T9-01A	1265	1	54	female	III	T2	NA	N2	Low
TCGA-MP-A4T8-01A	161	1	68	male	III	T2	M0	N2	High
TCGA-MP-A4T7-01A	167	1	75	female	IV	T2	M1	N0	High
TCGA-MP-A4T6-01A	1790	1	76	female	III	T1	NA	N2	Low
TCGA-MP-A4T4-01A	2617	1	68	female	II	T2	M0	N1	High
TCGA-MP-A4SY-01A	1501	1	61	male	II	T2	M0	N1	High
TCGA-MP-A4SW-01A	1778	1	53	male	II	T2	M0	N1	Low
TCGA-MP-A4SV-01A	2620	1	67	male	I	T2	M0	N0	High
TCGA-MN-A4N5-01A	84	0	63	male	I	T1	M0	N0	High
TCGA-MN-A4N4-01A	1175	0	57	male	I	T1	M0	N0	High
TCGA-MN-A4N1-01A	827	0	60	male	II	T2	M0	N1	Low
TCGA-L9-A8F4-01A	476	0	64	female	I	T2	NA	N0	High
TCGA-L9-A7SV-01A	565	0	69	male	II	T2	M0	N1	High
TCGA-L9-A743-01A	664	0	56	male	II	T2	M0	N1	Low
TCGA-L9-A5IP-01A	58	1	40	female	IV	T3	M1	N2	High
TCGA-L9-A50W-01A	442	1	75	male	II	T1	NA	N1	Low
TCGA-L9-A444-01A	307	0	60	female	I	T1	NA	N0	Low
TCGA-L9-A443-01A	193	1	63	female	I	T1	NA	N0	High
TCGA-L4-A4E6-01A	435	0	67	male	I	T1	M0	N0	Low
TCGA-L4-A4E5-01A	578	0	48	female	I	T1	M0	N0	High
TCGA-J2-A4AG-01A	988	0	66	female	I	T1	NA	N0	Low
TCGA-J2-A4AE-01A	1079	0	77	female	I	T1	NA	N0	Low
TCGA-J2-A4AD-01A	550	1	61	female	I	T1	NA	N0	High
TCGA-J2-8194-01A	724	0	69	female	II	T3	NA	N0	Low
TCGA-J2-8192-01A	739	0	65	female	II	T2	NA	N1	Low
TCGA-99-AA5R-01A	658	0	70	female	I	T1	M0	N0	Low
TCGA-99-8033-01A	656	1	74	female	IV	NA	M1	NA	High
TCGA-99-8032-01A	44	0	61	male	I	T1	M0	N0	Low
TCGA-99-8028-01A	1118	0	50	female	I	T1	M0	N0	Low
TCGA-99-8025-01A	1060	0	72	female	III	T3	M0	N2	High
TCGA-99-7458-01A	747	0	74	female	III	T4	M0	N0	Low
TCGA-97-A4M7-01A	629	0	74	male	I	T1	M0	N0	Low
TCGA-97-A4M6-01A	568	0	45	female	I	T1	M0	N0	Low
TCGA-97-A4M5-01A	634	0	83	male	I	T1	M0	N0	Low
TCGA-97-A4M3-01A	540	0	69	female	I	T1	M0	N0	Low
TCGA-97-A4M2-01A	624	0	66	male	I	T1	M0	N0	Low
TCGA-97-A4M1-01A	601	0	52	female	I	T1	M0	N0	Low
TCGA-97-A4M0-01A	652	0	60	female	I	T2	M0	N0	Low
TCGA-97-A4LX-01A	614	0	81	male	I	T2	M0	N0	Low
TCGA-97-8552-01A	626	0	55	female	I	T1	NA	N0	Low
TCGA-97-8547-01A	657	0	78	female	III	T2	NA	N2	High
TCGA-97-8179-01A	435	0	72	male	I	T1	M0	N0	High
TCGA-97-8177-01A	499	0	59	female	I	T2	M0	N0	Low
TCGA-97-8176-01A	468	1	63	male	III	T3	M0	N1	High
TCGA-97-8175-01A	551	0	55	female	I	T2	M0	N0	Low
TCGA-97-8174-01A	164	1	67	male	II	T2	M0	N0	Low
TCGA-97-8172-01A	545	0	75	female	I	T2	M0	N0	Low
TCGA-97-8171-01A	568	0	81	male	IV	T2	M1	N2	Low
TCGA-97-7941-01A	484	0	72	female	I	T1	NA	N0	Low
TCGA-97-7937-01A	564	0	65	male	I	T2	NA	N0	High
TCGA-97-7554-01A	775	0	83	female	III	T2	M0	N2	Low
TCGA-97-7553-01A	1870	0	58	female	I	T1	NA	N0	Low
TCGA-97-7552-01A	1932	0	70	male	I	T2	NA	N0	Low
TCGA-97-7547-01A	1965	0	67	female	I	T2	NA	N0	Low
TCGA-97-7546-01A	1285	0	76	female	I	T1	NA	N0	Low
TCGA-95-A4VP-01A	605	0	66	female	III	T2	M0	N2	Low
TCGA-95-A4VN-01A	553	0	62	female	II	T2	M0	N1	Low
TCGA-95-A4VK-01A	651	0	74	female	III	T2	M0	N2	High
TCGA-95-8494-01A	84	0	67	male	II	T2	M0	N1	High
TCGA-95-8039-01A	830	0	72	male	I	T1	NA	N0	Low
TCGA-95-7948-01A	476	0	42	female	I	T2	M0	N0	Low
TCGA-95-7947-01A	477	0	67	male	I	T1	M0	N0	High
TCGA-95-7944-01A	377	0	71	male	I	T1	M0	N0	High
TCGA-95-7567-01A	568	0	61	male	II	T2	M0	N1	High
TCGA-95-7562-01A	87	1	71	male	II	T2	M0	N1	High
TCGA-95-7043-01A	503	1	63	female	I	T1	NA	N0	High
TCGA-95-7039-01A	1272	0	54	female	II	T3	NA	N0	Low
TCGA-93-A4JQ-01A	526	0	49	male	I	T1	NA	N0	High
TCGA-93-A4JP-01A	578	0	64	male	IV	NA	M1	NA	High
TCGA-93-A4JO-01A	33	1	70	male	I	T1	NA	N0	Low
TCGA-93-A4JN-01A	718	0	71	male	IV	T2	M1	N0	High
TCGA-93-8067-01A	186	0	77	male	I	T2	NA	N0	High
TCGA-93-7348-01A	531	0	75	female	I	T1	NA	N0	Low
TCGA-93-7347-01A	683	0	76	female	I	T1	NA	N0	Low
TCGA-91-A4BD-01A	603	0	78	male	II	T1	NA	N1	Low
TCGA-91-A4BC-01A	44	0	59	male	II	T2	NA	N0	High
TCGA-91-8499-01A	36	0	76	female	I	T1	NA	N0	High
TCGA-91-8497-01A	434	1	75	female	I	T1	NA	N0	Low
TCGA-91-8496-01A	505	0	63	female	I	T2	NA	NA	Low
TCGA-91-7771-01A	492	0	62	male	II	T3	NA	N0	Low
TCGA-91-6849-01A	35	0	75	female	III	T2	NA	N2	Low
TCGA-91-6848-01A	224	0	59	male	III	T2	NA	N2	High
TCGA-91-6847-01A	842	0	62	female	I	T2	NA	N0	High
TCGA-91-6840-01A	372	0	59	female	I	T1	M0	N0	High
TCGA-91-6836-01A	417	0	52	female	I	T2	NA	N0	High
TCGA-91-6835-01A	79	0	81	female	I	T1	M0	N0	Low
TCGA-91-6831-01A	310	0	66	male	I	T2	NA	N0	High
TCGA-91-6830-01A	60	0	65	female	II	T1	NA	N1	High
TCGA-91-6829-01A	1258	1	78	male	I	T2	NA	N0	High
TCGA-91-6828-01A	323	0	70	male	I	T1	M0	N0	Low
TCGA-86-A4P8-01A	805	0	59	female	III	T1	NA	N2	Low
TCGA-86-A4P7-01A	415	0	63	female	I	T2	M0	N0	Low
TCGA-86-A4JF-01A	737	1	56	male	II	T3	M0	N0	High
TCGA-86-A4D0-01A	116	1	48	male	II	T2	M0	N0	High
TCGA-86-A456-01A	896	0	78	female	I	T1	M0	N0	High
TCGA-86-8674-01A	806	0	50	male	II	T2	M0	N1	Low
TCGA-86-8673-01A	862	0	61	male	I	T2	M0	N0	Low
TCGA-86-8671-01A	839	0	72	female	II	T2	M0	N1	Low
TCGA-86-8669-01A	938	0	64	male	I	T1	M0	N0	Low
TCGA-86-8668-01A	423	0	61	female	I	T1	M0	N0	Low
TCGA-86-8585-01A	353	0	57	male	I	T2	M0	N0	High
TCGA-86-8359-01A	444	1	52	male	III	T3	M0	N2	High
TCGA-86-8358-01A	653	0	44	male	I	T2	M0	N0	High
TCGA-86-8280-01A	701	0	54	female	II	T2	M0	N0	Low
TCGA-86-8279-01A	949	0	46	male	II	T2	M0	N1	Low
TCGA-86-8278-01A	944	0	63	female	II	T2	M0	N1	Low
TCGA-86-8076-01A	993	0	42	male	I	T1	M0	N0	Low
TCGA-86-8075-01A	694	1	66	female	I	T2	M0	N0	High
TCGA-86-8074-01A	24	0	62	female	II	T1	M0	N1	High
TCGA-86-8073-01A	740	0	58	male	I	T2	M0	N0	High
TCGA-86-8056-01A	139	0	63	female	III	T4	M0	N0	Low
TCGA-86-8055-01A	124	1	79	male	II	T2	M0	N1	High
TCGA-86-8054-01A	1148	0	61	male	II	T2	M0	N1	High
TCGA-86-7955-01A	1072	0	62	male	I	T2	M0	N0	High
TCGA-86-7954-01A	605	0	68	female	I	T2	M0	N0	Low
TCGA-86-7953-01A	997	0	69	female	I	T1	M0	N0	High
TCGA-86-7714-01A	625	1	61	female	III	T1	M0	N2	Low
TCGA-86-7713-01A	1157	0	70	male	II	T2	M0	N0	High
TCGA-86-7711-01A	1046	1	70	male	II	T2	M0	N1	High
TCGA-86-7701-01A	947	0	66	male	IV	T2	M1	N0	High
TCGA-86-6851-01A	179	0	73	female	II	T1	M0	N1	Low
TCGA-86-6562-01A	376	1	52	male	II	T2	M0	N1	Low
TCGA-83-5908-01A	824	0	59	female	I	T1	M0	N0	High
TCGA-80-5611-01A	2595	0	NA	male	I	T2	M0	N0	High
TCGA-80-5608-01A	2832	0	NA	female	I	T1	M0	N0	Low
TCGA-78-8662-01A	3361	1	53	female	I	T2	M0	N0	High
TCGA-78-8660-01A	321	1	69	male	II	T2	M0	N1	High
TCGA-78-8655-01A	2360	0	77	female	I	T1	M0	N0	Low
TCGA-78-8648-01A	1209	1	58	female	II	T3	M0	N0	Low
TCGA-78-8640-01A	7062	0	59	male	II	T1	M0	N1	Low
TCGA-78-7633-01A	1528	1	67	male	I	T2	M0	N0	Low
TCGA-78-7542-01A	321	1	56	male	I	T2	M0	N0	High
TCGA-78-7540-01A	1197	1	66	female	I	T2	M0	N0	Low
TCGA-78-7539-01A	791	0	75	female	II	T2	M0	N0	Low
TCGA-78-7537-01A	1622	1	72	male	I	T2	M0	N0	Low
TCGA-78-7536-01A	244	1	69	male	III	T2	M0	N2	High
TCGA-78-7535-01A	949	1	45	male	I	T2	M0	N0	Low
TCGA-78-7220-01A	807	1	53	female	III	T2	M0	N2	High
TCGA-78-7167-01A	2681	1	77	male	IV	T2	M1	N0	Low
TCGA-78-7166-01A	258	1	84	male	II	T2	M0	N1	High
TCGA-78-7163-01A	7248	0	60	male	I	T2	M0	N0	Low
TCGA-78-7162-01A	3169	1	75	male	I	T1	M0	N0	Low
TCGA-78-7161-01A	291	1	69	female	II	T3	M0	N0	Low
TCGA-78-7160-01A	697	1	61	male	IV	T4	M1	N2	High
TCGA-78-7159-01A	1974	0	60	female	I	T1	M0	NA	High
TCGA-78-7158-01A	179	1	59	female	III	T4	M0	N2	High
TCGA-78-7156-01A	976	1	62	male	IV	T4	M1	N1	Low
TCGA-78-7155-01A	1171	1	68	male	I	T2	M0	N0	High
TCGA-78-7154-01A	593	1	72	male	III	T3	M0	N2	High
TCGA-78-7153-01A	3635	0	65	female	I	T2	M0	N0	Low
TCGA-78-7152-01A	1215	1	65	male	I	T2	M0	N0	Low
TCGA-78-7150-01A	666	1	59	male	II	T2	M0	N1	High
TCGA-78-7149-01A	3940	0	71	male	III	T4	M0	N0	Low
TCGA-78-7148-01A	626	1	71	male	II	T2	M0	N1	High
TCGA-78-7147-01A	586	1	67	female	II	T2	M0	N1	High
TCGA-78-7146-01A	173	1	71	female	III	T2	M0	N2	High
TCGA-78-7145-01A	826	1	52	female	IV	T4	M1	N1	High
TCGA-78-7143-01A	4961	1	62	female	I	T2	M0	N0	High
TCGA-75-7027-01A	3059	0	NA	male	I	T2	M0	N0	High
TCGA-75-7025-01A	3305	0	NA	male	I	T2	M0	N0	Low
TCGA-75-6214-01A	1115	1	NA	female	III	T2	M0	N2	High
TCGA-75-6212-01A	1516	1	NA	female	II	T2	M0	N1	Low
TCGA-75-6206-01A	2590	0	NA	male	I	T2	M0	N0	Low
TCGA-75-5147-01A	1333	0	NA	female	I	T2	M0	N0	High
TCGA-75-5146-01A	2368	0	NA	male	I	T2	M0	N0	Low
TCGA-75-5125-01A	2027	1	NA	male	II	T2	M0	N1	High
TCGA-73-A9RS-01A	340	1	41	male	II	T3	M0	N0	High
TCGA-73-7499-01A	1531	1	81	female	I	T2	M0	N0	High
TCGA-73-7498-01A	1189	0	58	female	I	T1	M0	N0	Low
TCGA-73-4677-01A	38	1	74	male	NA	T2	M0	N0	Low
TCGA-73-4676-01A	281	1	45	male	II	T2	M0	N1	High
TCGA-73-4675-01A	922	1	59	male	III	T3	M0	N1	Low
TCGA-73-4670-01A	131	0	69	female	IV	T2	M1	N0	High
TCGA-73-4668-01A	467	0	66	female	II	T2	M0	N1	Low
TCGA-73-4666-01A	800	0	52	female	IV	T1	M1	N0	High
TCGA-73-4662-01A	2515	0	65	female	I	T1	M0	N0	Low
TCGA-73-4659-01A	711	1	66	male	III	T2	M0	N2	High
TCGA-73-4658-01A	1600	1	80	female	I	T2	M0	N0	Low
TCGA-71-8520-01A	210	1	60	female	I	T2	M0	N0	High
TCGA-71-6725-01A	256	0	48	female	I	T2	M0	N0	Low
TCGA-69-A59K-01A	591	0	60	female	II	T3	M0	N0	High
TCGA-69-8453-01A	813	0	77	male	II	T3	NA	N0	High
TCGA-69-8255-01A	129	0	71	male	I	T1	M0	N0	High
TCGA-69-8254-01A	409	0	NA	male	NA	T2	NA	NA	Low
TCGA-69-8253-01A	426	0	59	female	II	T1	NA	N1	Low
TCGA-69-7980-01A	411	0	70	female	I	T1	M0	N0	Low
TCGA-69-7979-01A	408	0	71	female	I	T2	NA	N0	High
TCGA-69-7978-01A	134	0	59	male	II	T2	NA	N1	High
TCGA-69-7974-01A	184	0	54	female	III	T2	NA	N2	High
TCGA-69-7973-01A	230	0	42	female	I	T2	M0	N0	High
TCGA-69-7765-01A	165	0	56	male	NA	T4	NA	N0	Low
TCGA-69-7764-01A	414	0	75	male	I	T1	M0	N0	High
TCGA-69-7763-01A	690	0	69	male	I	T1	M0	N0	Low
TCGA-69-7761-01A	186	0	84	male	I	T2	NA	N0	Low
TCGA-69-7760-01A	202	0	73	male	II	T3	M0	N0	Low
TCGA-67-6217-01A	422	0	73	female	II	T2	M0	N1	Low
TCGA-67-6216-01A	141	0	57	female	I	T1	M0	N0	Low
TCGA-67-6215-01A	174	0	52	female	I	T2	M0	N0	Low
TCGA-67-4679-01B	448	0	69	male	NA	T3	M0	N0	Low
TCGA-67-3774-01A	385	0	73	female	I	T2	M0	N0	Low
TCGA-67-3773-01A	427	0	84	female	I	T2	M0	N0	Low
TCGA-67-3772-01A	573	0	82	female	I	T2	M0	N0	Low
TCGA-67-3771-01A	610	0	77	female	I	T1	M0	N0	High
TCGA-67-3770-01A	610	0	70	female	I	T1	M0	N0	Low
TCGA-64-5815-01A	866	0	74	male	II	T2	M0	N1	High
TCGA-64-5781-01A	1559	0	55	female	I	T2	M0	N0	High
TCGA-64-5779-01A	864	0	61	male	III	T2	M0	N2	High
TCGA-64-5778-01A	1305	0	60	male	I	T2	M0	N0	Low
TCGA-64-5775-01A	62	1	71	male	III	T4	M0	N0	High
TCGA-64-5774-01A	2676	0	60	male	I	T2	M0	N0	High
TCGA-64-1681-01A	1167	1	61	female	I	T1	M0	N0	Low
TCGA-64-1680-01A	1126	0	63	male	IV	T2	M1	N2	Low
TCGA-64-1679-01A	2488	0	58	female	III	T1	M0	N2	High
TCGA-64-1678-01A	1189	0	70	female	NA	T2	M0	N0	High
TCGA-64-1677-01A	628	1	77	female	III	T2	M0	N2	High
TCGA-64-1676-01A	1728	0	58	male	I	T1	M0	N0	Low
TCGA-62-A472-01A	910	0	70	male	II	T3	M0	N0	High
TCGA-62-A471-01A	1246	0	64	male	II	T2	M0	N1	High
TCGA-62-A470-01A	1194	1	84	male	I	T2	M0	N0	High
TCGA-62-A46Y-01A	414	1	70	female	III	T2	M0	N2	Low
TCGA-62-A46V-01A	2199	0	78	female	I	T2	M0	N0	Low
TCGA-62-A46U-01A	2067	0	71	female	II	T2	M0	N1	High
TCGA-62-A46S-01A	1653	1	73	male	I	T2	M0	N0	Low
TCGA-62-A46R-01A	1725	1	54	female	I	T2	M0	N0	Low
TCGA-62-A46P-01A	594	1	65	male	I	T2	M0	N0	Low
TCGA-62-A46O-01A	1454	1	65	female	I	T2	M0	N0	High
TCGA-62-8402-01A	1498	1	73	female	III	T2	M0	N2	High
TCGA-62-8399-01A	2696	0	62	male	III	T2	M0	N2	Low
TCGA-62-8398-01A	444	1	55	male	III	T2	M0	N2	High
TCGA-62-8397-01A	1289	0	70	female	II	T3	M0	N0	Low
TCGA-62-8395-01A	1216	0	80	female	II	T3	M0	N0	High
TCGA-62-8394-01A	139	1	65	female	III	T4	M0	N2	High
TCGA-55-A57B-01A	546	0	80	female	I	T1	M0	N0	Low
TCGA-55-A4DG-01A	608	0	71	male	I	T1	NA	N0	Low
TCGA-55-A4DF-01A	614	1	88	male	I	T1	NA	N0	High
TCGA-55-A494-01A	481	0	61	female	I	T2	NA	N0	High
TCGA-55-A493-01A	28	0	54	female	I	T2	M0	N0	High
TCGA-55-A492-01A	596	0	70	female	I	T1	NA	N0	Low
TCGA-55-A491-01A	626	0	81	female	I	T1	NA	N0	Low
TCGA-55-A490-01A	99	1	78	male	II	T2	NA	N0	High
TCGA-55-A48Z-01A	651	0	60	female	III	T1	NA	N3	High
TCGA-55-A48Y-01A	630	0	69	male	II	T2	M0	N0	Low
TCGA-55-A48X-01A	689	0	63	female	II	T1	M0	N1	Low
TCGA-55-8621-01A	515	0	75	female	I	T1	NA	N0	Low
TCGA-55-8620-01A	375	1	60	male	IV	T1	M1	N1	High
TCGA-55-8619-01A	416	0	72	female	II	T3	NA	N0	High
TCGA-55-8616-01A	48	0	58	female	I	T2	M0	N0	High
TCGA-55-8615-01A	446	0	67	male	III	T3	NA	N2	Low
TCGA-55-8614-01A	536	0	76	male	I	T2	NA	N0	High
TCGA-55-8514-01A	520	0	70	female	I	T2	NA	N0	Low
TCGA-55-8513-01A	791	0	77	female	II	T3	NA	N0	Low
TCGA-55-8512-01A	607	1	41	male	IV	T1	M1	N1	Low
TCGA-55-8511-01A	552	0	73	female	I	T2	NA	N0	High
TCGA-55-8510-01A	539	0	55	female	I	T2	NA	N0	Low
TCGA-55-8508-01A	617	0	60	female	II	T2	NA	N1	Low
TCGA-55-8507-01A	418	0	53	male	I	T1	NA	N0	High
TCGA-55-8505-01A	440	0	62	male	III	T1	NA	N2	High
TCGA-55-8302-01A	478	0	54	male	I	T2	NA	N0	High
TCGA-55-8301-01A	534	0	58	male	I	T2	NA	N0	High
TCGA-55-8299-01A	469	1	61	female	I	T1	NA	N0	High
TCGA-55-8208-01A	674	0	73	female	I	T1	M0	N0	Low
TCGA-55-8207-01A	977	0	73	male	I	T2	NA	N0	Low
TCGA-55-8206-01A	888	0	56	male	I	T1	M0	N0	Low
TCGA-55-8205-01A	599	0	76	female	II	T2	M0	N0	High
TCGA-55-8204-01A	515	0	87	female	I	T2	NA	N0	High
TCGA-55-8203-01A	547	0	69	female	I	T1	M0	N0	Low
TCGA-55-8097-01A	476	0	60	female	I	T1	NA	N0	Low
TCGA-55-8096-01A	719	1	67	female	I	T2	NA	N0	Low
TCGA-55-8094-01A	541	0	51	male	IV	T2	M1	N0	Low
TCGA-55-8092-01A	154	1	75	male	II	T3	NA	N0	Low
TCGA-55-8091-01A	600	0	74	male	I	T2	NA	N0	Low
TCGA-55-8090-01A	598	1	80	male	I	T1	M0	N0	High
TCGA-55-8089-01A	702	1	56	male	I	T1	M0	N0	High
TCGA-55-8087-01A	462	0	59	female	I	T2	NA	N0	Low
TCGA-55-8085-01A	904	0	64	male	I	T1	M0	N0	High
TCGA-55-7995-01A	889	0	73	female	I	T1	M0	N0	High
TCGA-55-7994-01A	603	0	81	male	II	T3	NA	N0	High
TCGA-55-7914-01A	187	1	71	female	II	T1	NA	N1	Low
TCGA-55-7913-01B	561	1	61	female	I	T1	NA	N0	High
TCGA-55-7911-01A	537	0	70	female	I	T1	NA	N0	High
TCGA-55-7910-01A	1040	0	50	female	II	T2	M0	N0	High
TCGA-55-7907-01A	343	1	77	male	II	T2	NA	N1	Low
TCGA-55-7903-01A	567	0	64	male	I	T1	NA	N0	High
TCGA-55-7816-01A	468	1	49	female	IV	NA	NA	NA	Low
TCGA-55-7815-01A	773	0	76	male	I	T2	NA	N0	High
TCGA-55-7728-01A	704	0	64	female	I	T2	NA	N0	High
TCGA-55-7727-01A	119	0	70	male	III	T1	NA	N2	High
TCGA-55-7726-01A	652	0	72	female	I	T1	NA	N0	High
TCGA-55-7725-01A	442	0	68	female	I	T1	NA	N0	High
TCGA-55-7724-01A	705	0	76	female	I	T2	NA	N0	High
TCGA-55-7576-01A	670	0	54	male	I	T2	M0	N0	Low
TCGA-55-7574-01A	995	1	64	female	I	T2	M0	N0	Low
TCGA-55-7573-01A	487	0	72	female	I	T1	NA	N0	Low
TCGA-55-7570-01A	824	0	60	male	I	T1	NA	N0	High
TCGA-55-7284-01B	243	1	74	male	II	T3	NA	N0	High
TCGA-55-7283-01A	609	0	76	female	III	T3	NA	N2	Low
TCGA-55-7281-01A	872	0	70	female	I	T1	M0	N0	Low
TCGA-55-7227-01A	952	1	77	male	III	T3	NA	N1	Low
TCGA-55-6987-01A	2137	0	77	male	I	T1	M0	N0	Low
TCGA-55-6986-01A	3261	0	74	female	I	T2	M0	N0	Low
TCGA-55-6985-01A	1233	0	58	female	I	T2	NA	N0	Low
TCGA-55-6984-01A	760	1	71	female	II	T2	M0	N1	High
TCGA-55-6983-01A	2823	0	81	male	II	T2	M0	N1	Low
TCGA-55-6982-01A	995	1	79	female	II	T2	M0	N1	Low
TCGA-55-6981-01A	1379	1	53	female	III	T1	M0	N2	Low
TCGA-55-6980-01A	2109	0	56	male	I	T1	M0	N0	Low
TCGA-55-6979-01A	237	1	59	female	II	T2	M0	N1	High
TCGA-55-6978-01A	176	1	81	male	II	T2	NA	N0	High
TCGA-55-6975-01A	118	1	61	male	II	T2	M0	N1	High
TCGA-55-6972-01A	1632	1	72	male	I	T2	M0	N0	Low
TCGA-55-6971-01A	1400	0	59	female	I	T2	NA	N0	High
TCGA-55-6970-01A	464	1	67	female	III	T2	NA	N2	High
TCGA-55-6969-01A	1239	0	52	male	I	T2	M0	N0	Low
TCGA-55-6968-01A	1293	1	61	male	IV	T1	M1	N0	High
TCGA-55-6712-01A	171	1	71	male	II	T2	NA	N1	High
TCGA-55-6642-01A	2449	0	63	male	I	T2	NA	N0	Low
TCGA-55-6543-01A	435	0	60	female	I	T1	NA	N0	High
TCGA-55-5899-01A	930	0	58	male	NA	T1	M0	N1	High
TCGA-55-1596-01A	2065	0	55	male	II	T2	M0	N1	High
TCGA-55-1595-01A	1479	0	74	female	I	T1	M0	N0	High
TCGA-55-1594-01A	1178	0	68	male	III	T2	M0	N2	Low
TCGA-55-1592-01A	701	1	65	male	I	T2	M0	N0	High
TCGA-53-A4EZ-01A	1071	0	63	male	II	T2	NA	N1	High
TCGA-53-7813-01A	424	0	51	female	III	T4	M0	N0	Low
TCGA-53-7626-01A	929	1	76	female	II	T1	M0	N1	Low
TCGA-53-7624-01A	1043	1	40	female	IV	T2	M1	N0	High
TCGA-50-8460-01A	829	0	74	male	I	T1	M0	N0	Low
TCGA-50-8459-01A	1119	0	68	male	II	T3	M0	N0	High
TCGA-50-8457-01A	1125	0	63	female	I	T1	M0	N0	Low
TCGA-50-7109-01A	308	1	60	male	I	T1	M0	N0	Low
TCGA-50-6673-01A	22	1	84	female	I	T1	M0	N0	Low
TCGA-50-6597-01A	1268	1	79	female	I	T2	M0	N0	Low
TCGA-50-6595-01A	189	1	74	female	III	T2	M0	N2	High
TCGA-50-6594-01A	370	1	79	female	III	T3	M0	N2	Low
TCGA-50-6593-01A	336	1	49	female	III	T1	M0	N2	Low
TCGA-50-6592-01A	777	1	71	female	I	T2	M0	N0	High
TCGA-50-6591-01A	119	1	63	female	IV	T2	M1	N0	High
TCGA-50-6590-01A	1288	1	72	female	I	T2	M0	N0	High
TCGA-50-5946-01A	1617	0	62	male	I	T1	NA	N0	High
TCGA-50-5944-01A	1750	0	69	female	I	T1	M0	N0	Low
TCGA-50-5942-01A	1847	0	67	female	I	T1	M0	N0	Low
TCGA-50-5941-01A	1474	0	55	female	III	T2	M0	N2	High
TCGA-50-5939-01A	460	1	85	male	I	T2	M0	N0	High
TCGA-50-5936-01A	257	1	58	male	III	T2	M0	N2	High
TCGA-50-5935-01A	653	1	86	female	I	T1	M0	N0	Low
TCGA-50-5933-01A	2393	1	72	male	III	T4	M0	N2	High
TCGA-50-5932-01A	1235	1	75	male	II	T2	M0	N1	Low
TCGA-50-5931-01A	434	1	75	female	I	T2	M0	N0	High
TCGA-50-5930-01A	282	1	47	male	III	T2	M0	N2	High
TCGA-50-5072-01A	250	1	74	male	III	T2	M0	N2	High
TCGA-50-5068-01A	1499	1	59	female	II	T2	NA	N1	Low
TCGA-50-5066-01A	1442	0	72	male	I	T2	M0	N0	High
TCGA-50-5055-01A	1830	1	79	female	II	T1	M0	N1	Low
TCGA-50-5051-01A	478	1	42	female	III	T2	M0	N2	High
TCGA-50-5049-01A	3094	0	70	male	I	T2	M0	N0	Low
TCGA-50-5045-01A	2174	1	57	female	NA	T2	M0	N1	Low
TCGA-50-5044-01A	624	1	72	female	III	T4	M0	N1	High
TCGA-4B-A93V-01A	300	1	52	female	I	T1	M0	N0	Low
TCGA-49-AARR-01A	4992	0	68	male	I	T1	NA	N0	Low
TCGA-49-AARQ-01A	6732	0	41	female	I	T2	NA	N0	High
TCGA-49-AARO-01A	3759	0	39	female	I	T1	NA	N0	High
TCGA-49-AARN-01A	1135	1	56	female	I	T1	NA	N0	High
TCGA-49-AARE-01A	1229	1	51	female	I	T1	NA	N0	High
TCGA-49-AAR9-01A	260	1	61	male	II	T3	NA	N0	High
TCGA-49-AAR4-01A	879	1	51	male	III	T2	NA	N2	High
TCGA-49-AAR3-01A	1893	0	69	male	II	T2	NA	N1	High
TCGA-49-AAR2-01A	2224	0	64	male	I	T2	NA	N0	Low
TCGA-49-AAR0-01A	4765	0	57	male	I	T1	NA	N0	High
TCGA-49-AAQV-01A	677	1	63	female	II	T1	NA	N1	High
TCGA-49-6767-01A	677	0	46	female	II	T3	NA	N0	High
TCGA-49-6761-01A	354	0	68	female	III	T1	NA	N2	Low
TCGA-49-6745-01A	522	0	82	male	III	T2	M0	N2	High
TCGA-49-6744-01A	1683	0	64	female	II	T2	NA	N1	Low
TCGA-49-6743-01A	1621	0	81	female	III	T1	NA	N2	High
TCGA-49-6742-01A	488	1	70	male	II	T2	M0	N1	High
TCGA-49-4514-01A	1700	0	79	female	I	T1	M0	N0	Low
TCGA-49-4512-01A	905	1	69	female	III	T2	NA	N2	Low
TCGA-49-4510-01A	896	1	51	female	II	T2	M0	N1	Low
TCGA-49-4507-01A	268	1	73	female	III	T3	M0	N1	High
TCGA-49-4506-01A	999	1	68	female	II	T2	M0	N1	High
TCGA-49-4505-01A	428	1	61	female	II	T2	M0	N1	Low
TCGA-49-4501-01A	1421	1	67	female	I	T2	M0	N0	Low
TCGA-49-4494-01A	1081	1	77	male	III	T3	M0	N2	High
TCGA-49-4490-01A	385	1	45	female	III	T3	M0	N2	Low
TCGA-49-4488-01A	869	1	74	female	I	T1	NA	N0	High
TCGA-49-4487-01A	855	1	72	female	I	T1	M0	N0	Low
TCGA-49-4486-01A	2318	1	72	male	I	T1	M0	N0	Low
TCGA-44-A4SU-01A	409	1	67	female	I	T1	NA	N0	Low
TCGA-44-A4SS-01A	415	0	73	male	I	T1	M0	N0	High
TCGA-44-A47G-01A	351	0	73	female	I	T1	M0	N0	Low
TCGA-44-A47B-01A	287	0	79	male	I	T2	M0	N0	Low
TCGA-44-A47A-01A	466	0	78	female	I	T2	NA	N0	High
TCGA-44-A479-01A	486	0	73	female	I	T2	NA	N0	Low
TCGA-44-8120-01A	260	0	58	male	I	T2	M0	N0	Low
TCGA-44-8119-01A	285	0	73	male	II	T3	M0	N0	High
TCGA-44-8117-01A	385	0	54	female	I	T2	M0	N0	Low
TCGA-44-7672-01A	719	0	52	female	I	T1	M0	N0	Low
TCGA-44-7671-01A	889	0	64	male	I	T2	M0	N0	High
TCGA-44-7670-01A	882	0	47	female	II	T1	M0	N1	High
TCGA-44-7669-01A	574	1	59	male	II	T1	NA	N1	High
TCGA-44-7667-01A	1097	0	49	female	II	T3	NA	N0	High
TCGA-44-7662-01A	218	0	61	male	I	T2	NA	N0	High
TCGA-44-7661-01A	557	1	69	female	I	T2	M0	N0	High
TCGA-44-7660-01A	592	0	72	male	I	T2	NA	N0	High
TCGA-44-7659-01A	691	0	70	male	I	T1	NA	N0	Low
TCGA-44-6779-01A	500	1	50	female	II	T2	NA	N1	High
TCGA-44-6778-01A	1864	0	59	male	I	T1	NA	N0	Low
TCGA-44-6777-01A	987	1	85	female	I	T2	NA	NA	Low
TCGA-44-6776-01A	2616	0	60	female	I	T1	NA	N0	Low
TCGA-44-6775-01A	705	0	72	female	I	T2	NA	N0	High
TCGA-44-6774-01A	658	0	56	female	III	T1	M0	N2	Low
TCGA-44-6148-01A	704	0	60	male	I	T1	M0	N0	Low
TCGA-44-6147-01A	845	0	67	female	I	T1	M0	NA	Low
TCGA-44-6146-01A	728	0	64	male	II	T3	M0	N0	Low
TCGA-44-6145-01A	595	0	62	female	I	T1	M0	N0	High
TCGA-44-5645-01A	852	0	61	female	I	T1	NA	NA	Low
TCGA-44-5644-01A	863	0	51	female	I	T2	NA	N0	High
TCGA-44-5643-01A	1013	0	53	male	III	T2	M0	N2	High
TCGA-44-4112-01A	808	1	60	female	I	T2	M0	N0	High
TCGA-44-3919-01A	1026	1	71	female	I	T1	M0	N0	Low
TCGA-44-3918-01A	1036	0	60	female	I	T1	M0	N0	Low
TCGA-44-3917-01A	1183	0	33	female	I	T2	M0	N0	Low
TCGA-44-3398-01A	1163	0	77	female	I	T1	M0	N0	Low
TCGA-44-3396-01A	1130	0	74	female	III	T2	M0	N2	Low
TCGA-44-2668-01A	761	1	51	male	I	T2	M0	N0	High
TCGA-44-2666-01A	97	1	43	male	I	T2	M0	N0	Low
TCGA-44-2665-01A	1301	0	55	female	II	T2	M0	N1	Low
TCGA-44-2662-01A	1280	0	65	male	I	T2	M0	N0	High
TCGA-44-2661-01A	1159	0	69	female	I	T1	M0	N0	Low
TCGA-44-2659-01A	1367	0	65	female	II	T1	M0	N1	Low
TCGA-44-2657-01A	1351	0	74	female	I	T2	M0	NA	Low
TCGA-44-2656-01A	1429	0	59	male	I	T2	M0	N0	Low
TCGA-44-2655-01A	1324	0	65	female	I	T1	M0	N0	Low
TCGA-38-A44F-01A	133	0	80	male	I	T2	M0	N0	High
TCGA-38-7271-01A	800	1	72	female	I	T1	M0	N0	Low
TCGA-38-6178-01A	448	0	70	female	III	T2	NA	N2	Low
TCGA-38-4632-01A	1357	1	42	male	IV	T2	M1	N1	High
TCGA-38-4631-01A	354	1	72	female	I	T2	M0	N0	High
TCGA-38-4630-01A	1073	1	75	female	I	T2	M0	N0	High
TCGA-38-4629-01A	864	1	68	male	II	T3	M0	N0	High
TCGA-38-4628-01A	1492	1	65	female	II	T2	M0	N1	Low
TCGA-38-4627-01A	1147	1	64	female	II	T1	M0	N1	Low
TCGA-38-4626-01A	3674	0	57	female	NA	T2	M0	N0	Low
TCGA-38-4625-01A	2973	0	66	female	I	T2	M0	N0	High
TCGA-35-5375-01A	264	0	61	male	III	T2	M0	N2	High
TCGA-35-4123-01A	182	0	38	male	I	T1	M0	N0	High
TCGA-35-4122-01A	225	0	69	male	I	T1	M0	N0	High
TCGA-05-5715-01A	62	0	69	female	I	T2	M0	N0	High
TCGA-05-5429-01A	275	1	60	male	III	T3	M0	N2	High
TCGA-05-5428-01A	670	0	57	male	II	T1	M0	N1	High
TCGA-05-5425-01A	882	0	68	male	II	T2	M0	N1	High
TCGA-05-5423-01A	151	0	65	male	II	T2	M0	N1	Low
TCGA-05-5420-01A	457	0	67	male	III	T2	M0	N2	Low
TCGA-05-4434-01A	457	1	67	female	IV	T4	M1	N1	High
TCGA-05-4433-01A	730	0	82	male	I	T2	M0	N0	High
TCGA-05-4432-01A	761	0	66	male	II	T2	M0	N1	Low
TCGA-05-4430-01A	761	0	59	female	I	T2	M0	N0	Low
TCGA-05-4427-01A	791	0	65	female	II	T2	M0	N1	High
TCGA-05-4426-01A	791	0	71	male	I	T2	M0	N0	High
TCGA-05-4425-01A	669	0	70	female	IV	T2	M1	N0	High
TCGA-05-4424-01A	913	0	70	male	II	T3	M0	N0	High
TCGA-05-4422-01A	365	0	68	male	I	T2	M0	N0	Low
TCGA-05-4420-01A	912	0	41	male	I	T2	M0	N0	High
TCGA-05-4418-01A	274	1	69	male	III	T3	M0	N2	High
TCGA-05-4417-01A	455	0	51	female	I	T2	M0	N0	Low
TCGA-05-4415-01A	91	1	57	male	III	T4	M0	N2	High
TCGA-05-4405-01A	610	0	74	female	I	T2	M0	N0	Low
TCGA-05-4403-01A	578	0	76	male	I	T2	M0	N0	High
TCGA-05-4402-01A	244	1	57	female	IV	T2	M1	NA	High
TCGA-05-4398-01A	1431	0	47	female	III	T4	M0	N3	High
TCGA-05-4397-01A	731	1	65	male	II	T2	M0	N1	High
TCGA-05-4396-01A	303	1	76	male	III	T4	M0	N1	Low
TCGA-05-4390-01A	1126	0	58	female	I	T2	M0	N0	High
TCGA-05-4389-01A	1369	0	70	male	I	T1	M0	N0	High
TCGA-05-4384-01A	426	0	66	male	III	T2	M0	N2	High
TCGA-05-4382-01A	607	0	68	male	I	T2	M0	N0	Low
TCGA-05-4250-01A	121	1	79	female	III	T3	M0	N1	High
TCGA-05-4249-01A	1523	0	67	male	I	T2	M0	N0	Low

## Sheet: Table S2B
ID	futime	fustat	Group
GSM1213670	7.52	0	High
GSM1213671	7.32	0	Low
GSM1213672	6.84	0	Low
GSM1213673	1.91	1	High
GSM1213676	4.33	1	High
GSM1213677	6.22	0	High
GSM1213678	4.08	1	High
GSM1213679	6.31	0	Low
GSM1213680	5.99	0	High
GSM1213681	5.32	0	Low
GSM1213682	5.56	0	High
GSM1213683	5.02	0	Low
GSM1213685	6.76	0	Low
GSM1213686	2.84	1	High
GSM1213687	6.46	0	Low
GSM1213688	5.76	0	Low
GSM1213689	4.95	0	Low
GSM1213690	5.12	0	Low
GSM1213691	6.39	0	High
GSM1213692	5.74	1	Low
GSM1213693	1.1	1	Low
GSM1213694	6.69	0	Low
GSM1213695	5.84	0	High
GSM1213696	5.18	0	High
GSM1213697	6.37	0	High
GSM1213698	5.63	1	High
GSM1213699	1.88	1	Low
GSM1213700	4.03	1	High
GSM1213702	2.93	1	High
GSM1213703	5.96	1	Low
GSM1213704	5.54	0	Low
GSM1213707	5.41	0	High
GSM1213710	0.33	0	High
GSM1213715	7.36	0	High
GSM1213716	4.37	1	High
GSM1213717	4.91	1	High
GSM1213720	6.37	0	Low
GSM1213722	1.25	1	High
GSM1213723	2.61	1	High
GSM1213724	6.28	0	Low
GSM1213726	6.56	0	Low
GSM1213727	5.79	1	Low
GSM1213728	5.39	0	Low
GSM1213730	3.21	1	High
GSM1213733	3.48	1	Low
GSM1213734	5.16	0	High
GSM1213735	6.06	0	High
GSM1213736	0.91	1	High
GSM1213737	2.95	0	Low
GSM1213738	3.85	1	Low
GSM1213739	0.12	0	Low
GSM1213740	5.84	0	Low
GSM1213741	6.35	1	Low
GSM1213742	5.26	1	High
GSM1213743	5.03	0	High
GSM1213746	5.17	0	Low
GSM1213747	4.13	0	Low
GSM1213749	3.2	1	Low
GSM1213750	1.03	1	High
GSM1213751	4.91	0	Low
GSM1213752	0.97	1	Low
GSM1213753	3.09	1	Low
GSM1213754	2.02	1	High
GSM1213756	5.27	0	Low
GSM1213757	5.75	0	High
GSM1213758	5.51	0	Low
GSM1213759	5.49	0	Low
GSM1213760	4.57	0	High
GSM1213761	4.93	0	Low
GSM1213762	0.86	1	High
GSM1213763	1.95	1	High
GSM1213764	7.75	0	Low
GSM1213768	4.34	0	High
GSM1213769	5.29	0	Low
GSM1213770	2.11	1	High
GSM1213773	4.79	1	Low
GSM1213774	3.01	1	High
GSM1213775	3.14	1	Low
GSM1213777	5.45	0	High
GSM1213779	3.11	0	Low
GSM1213780	0.65	1	High
GSM1213781	1.8	1	Low
GSM1213782	3.21	0	Low
GSM1213783	0.6	1	High
GSM1213784	5.2	0	Low
GSM1213785	3.89	1	Low
GSM1213787	3.43	0	Low
GSM1213788	1.49	1	Low
GSM1213792	2.92	1	High
GSM1213793	2.69	0	High
GSM1213794	4.99	0	Low
GSM1213795	6.67	0	Low
GSM1213797	5.84	0	Low
GSM1213798	10.88	0	Low
GSM1213800	0.51	0	Low
GSM1213801	4.04	1	High
GSM1213803	1.54	0	High
GSM1213804	7.83	0	High
GSM1213805	6.02	0	High
GSM1213806	1.71	0	High
GSM1213807	0.71	0	Low
GSM1213808	5	0	Low
GSM1213809	1.27	0	Low
GSM1213810	0.15	0	Low
GSM1213811	1.37	0	Low
GSM1213812	0.8	1	High
GSM1213814	5.1	0	High
GSM1213816	0.09	0	High
GSM1213818	3.38	0	Low
GSM1213819	1.52	1	High
GSM1213820	1.91	1	High
GSM1213824	1.59	1	High
GSM1213825	7.38	0	Low
GSM1213826	0.57	1	High
GSM1213827	4.17	0	High
GSM1213831	5.13	0	Low
GSM1213833	0.56	1	High
GSM1213834	2.71	0	High
GSM1213836	1.26	0	High
GSM1213837	7.61	1	High
GSM1213840	1.23	1	High
GSM1213844	4.54	0	Low
GSM1213845	1.2	1	Low
GSM1213846	0.31	1	High
GSM1213847	8.26	0	Low
GSM1213848	0.1	1	High
GSM1213849	4.16	0	High

## Sheet: Table S2C
ID	futime	fustat	Group
GSM773540	437	1	High
GSM773541	743	0	High
GSM773542	2601	0	High
GSM773543	1173	0	High
GSM773544	2369	0	Low
GSM773545	1879	0	High
GSM773546	606	0	High
GSM773547	300	1	Low
GSM773548	1919	0	Low
GSM773549	1835	0	Low
GSM773550	1828	0	Low
GSM773551	1841	1	Low
GSM773552	639	1	High
GSM773553	1311	1	High
GSM773554	1098	0	High
GSM773555	1189	0	High
GSM773556	3863	0	High
GSM773557	1475	0	High
GSM773558	1856	0	High
GSM773559	3067	0	High
GSM773560	1142	0	High
GSM773561	1825	0	High
GSM773562	1610	0	High
GSM773563	2014	0	High
GSM773564	1826	0	Low
GSM773565	2191	0	High
GSM773566	3342	0	High
GSM773567	1328	0	High
GSM773568	2925	0	High
GSM773569	2880	0	High
GSM773570	1724	0	Low
GSM773571	2765	0	High
GSM773572	1529	0	High
GSM773573	221	1	High
GSM773574	546	1	High
GSM773575	346	1	High
GSM773576	853	1	Low
GSM773577	2661	1	High
GSM773578	817	0	High
GSM773579	425	1	High
GSM773580	1281	0	Low
GSM773581	1044	0	High
GSM773582	565	0	High
GSM773583	1059	1	High
GSM773584	1625	1	High
GSM773585	1695	1	High
GSM773586	2976	0	High
GSM773587	1143	1	High
GSM773588	1682	0	High
GSM773589	1242	1	High
GSM773590	2252	0	High
GSM773591	943	1	High
GSM773592	1346	1	High
GSM773593	1482	1	High
GSM773594	2386	0	Low
GSM773595	1560	0	Low
GSM773596	1001	1	Low
GSM773597	259	1	High
GSM773598	2289	0	High
GSM773599	1916	0	High
GSM773600	2048	0	High
GSM773601	1475	0	High
GSM773602	1539	0	Low
GSM773603	636	0	High
GSM773604	1275	0	High
GSM773605	2005	0	Low
GSM773606	1965	0	Low
GSM773607	2425	0	Low
GSM773608	1566	0	Low
GSM773609	990	0	Low
GSM773610	729	0	High
GSM773611	2354	0	Low
GSM773612	818	0	High
GSM773613	2009	0	High
GSM773614	2549	0	Low
GSM773615	3411	0	High
GSM773616	1806	0	High
GSM773617	1937	0	Low
GSM773618	1520	0	Low
GSM773619	1375	0	Low
GSM773620	1756	0	Low
GSM773621	1597	0	High
GSM773622	1714	0	Low
GSM773623	1637	0	Low
GSM773624	1653	0	Low
GSM773625	1196	0	Low
GSM773626	1702	0	High
GSM773627	2050	0	Low
GSM773628	1256	0	High
GSM773629	818	0	Low
GSM773630	1154	0	High
GSM773631	3058	0	Low
GSM773632	1941	0	High
GSM773633	1596	0	High
GSM773634	2450	0	High
GSM773635	1881	0	Low
GSM773636	1637	0	High
GSM773637	2034	0	Low
GSM773638	2134	0	Low
GSM773639	779	1	High
GSM773640	540	1	High
GSM773641	1317	0	Low
GSM773642	1980	0	High
GSM773643	702	1	High
GSM773644	564	1	Low
GSM773645	788	1	High
GSM773646	1463	0	Low
GSM773647	1345	1	Low
GSM773648	832	0	High
GSM773649	2687	0	High
GSM773650	1122	1	Low
GSM773651	2668	0	High
GSM773652	1936	0	Low
GSM773653	871	0	Low
GSM773654	2671	0	High
GSM773655	1482	0	Low
GSM773656	1128	0	High
GSM773657	1042	1	Low
GSM773658	1229	1	High
GSM773659	2263	1	High
GSM773660	1770	0	Low
GSM773661	1433	1	High
GSM773662	1823	0	Low
GSM773663	1988	0	Low
GSM773664	1434	0	Low
GSM773665	630	1	High
GSM773666	1537	0	High
GSM773667	1429	1	High
GSM773668	1038	1	Low
GSM773669	2486	0	High
GSM773670	740	0	Low
GSM773671	1042	0	Low
GSM773672	1267	0	Low
GSM773673	1017	0	Low
GSM773674	1041	0	High
GSM773675	1859	0	Low
GSM773676	1717	0	High
GSM773677	1494	0	High
GSM773678	754	0	High
GSM773679	2364	0	High
GSM773680	1733	0	High
GSM773681	1941	0	Low
GSM773682	774	0	Low
GSM773683	2913	0	High
GSM773684	1803	0	Low
GSM773685	1912	0	Low
GSM773686	1481	0	Low
GSM773687	1231	0	Low
GSM773688	1964	0	Low
GSM773689	3352	0	Low
GSM773690	2158	0	Low
GSM773691	3466	0	Low
GSM773692	3263	0	Low
GSM773693	1823	0	High
GSM773694	1856	0	High
GSM773695	2449	0	Low
GSM773696	1859	0	Low
GSM773697	1998	0	High
GSM773698	1852	0	Low
GSM773699	1894	0	Low
GSM773700	1861	0	High
GSM773701	1669	0	Low
GSM773702	3189	0	High
GSM773703	1822	0	High
GSM773704	1809	0	Low
GSM773705	2552	0	Low
GSM773706	2968	0	Low
GSM773707	3066	0	Low
GSM773708	1412	0	Low
GSM773709	1317	0	High
GSM773710	1180	0	Low
GSM773711	1688	0	Low
GSM773712	1417	0	Low
GSM773713	1426	0	Low
GSM773714	1674	0	High
GSM773715	1848	0	Low
GSM773716	1856	0	High
GSM773717	1780	0	High
GSM773718	2084	0	Low
GSM773719	1879	0	Low
GSM773720	1114	0	Low
GSM773721	2806	0	Low
GSM773722	1663	0	Low
GSM773723	1726	0	High
GSM773724	1629	0	High
GSM773725	2179	0	Low
GSM773726	1917	0	Low
GSM773727	1446	0	High
GSM773728	1162	0	Low
GSM773729	1231	0	Low
GSM773730	941	0	High
GSM773731	1623	0	Low
GSM773732	1855	0	High
GSM773733	1404	0	High
GSM773734	2221	0	Low
GSM773735	849	0	Low
GSM773736	831	0	Low
GSM773737	3219	0	High
GSM773738	2585	0	High
GSM773739	2442	0	Low
GSM773740	1910	0	High
GSM773741	1834	0	Low
GSM773742	2918	0	High
GSM773743	2285	0	Low
GSM773744	2149	0	Low
GSM773745	2561	0	High
GSM773746	1947	0	High
GSM773747	1841	0	Low
GSM773748	1971	0	Low
GSM773749	2409	0	High
GSM773750	1624	0	Low
GSM773751	2430	0	Low
GSM773752	1856	0	Low
GSM773753	1516	0	Low
GSM773754	1819	0	High
GSM773755	2413	0	Low
GSM773756	1849	0	Low
GSM773757	2181	0	Low
GSM773758	2168	0	Low
GSM773759	2154	0	Low
GSM773760	2073	0	Low
GSM773761	1994	0	Low
GSM773762	2137	0	Low
GSM773763	1998	0	Low
GSM773764	1908	0	High
GSM773765	1660	0	Low
