# Supplementary material for: Comprehensive bioinformatics analysis of malignant transformation and potential therapeutic possibility of lung adenocarcinoma after lipopolysaccharide induction
Source: Front Genet. 2025 Jul 8;16:1556366. doi: 10.3389/fgene.2025.1556366 (PMC12279497; doi:10.3389/fgene.2025.1556366)
Supplement: Supplementary file 3 [file Table1.xlsx]

## Sheet: Readme
Table S1A: the DEGs of LUAD samples versus normal samples in the TCGA cohort.
Column header	Description
symbol	gene symbol
baseMean	Mean value of expression of samples for comparison of differences after standardisation
log2FoldChange	foldChange value log2 conversion
lfcSE	Standard error (DESeq2)
stat	Wald test statistic (DESeq2)
pvalue	P.Value
padj	FDR-corrected pvalue
Table S1B:The genes in the green module of the WGCNA analysis results.
Column header	Description
symbol	gene symbol
Table S1C:the hub genes associated with lung adenocarcinoma.
Column header	Description
symbol	gene symbol

## Sheet: Table S1A
symbol	baseMean	log2FoldChange	lfcSE	stat	pvalue	padj
C1orf112	369.79	-1.70849	0.0986107	-17.3256	3.01e-67	3.36e-65
FGR	1406.72	2.0968	0.135756	15.4453	8.11e-54	5.03e-52
GCLC	4354.07	-2.23036	0.218318	-10.2161	1.68e-24	2.13e-23
MYH16	33.7316	-2.81955	0.249848	-11.2851	1.55e-29	2.69e-28
HS3ST1	1125.39	-1.52358	0.165568	-9.20216	3.51e-20	3.33e-19
AOC1	1907.5	-5.02194	0.295601	-16.9889	9.92e-65	9.88e-63
WNT16	35.5685	-1.89541	0.293138	-6.46593	1.01e-10	4.6e-10
HECW1	80.3179	-2.34472	0.191386	-12.2513	1.65e-34	3.78e-33
DBNDD1	1490.95	-2.01569	0.118509	-17.0088	7.06e-65	7.07e-63
HSPB6	134.542	2.46935	0.196793	12.548	4.08e-36	1.02e-34
PDK4	3279.81	2.46468	0.191838	12.8477	8.86e-38	2.43e-36
ZMYND10	459.546	1.99536	0.247193	8.07209	6.91e-16	4.78e-15
ARX	181.157	-1.65059	0.311584	-5.2974	1.17e-07	4.03e-07
SLC4A1	9.74292	3.45982	0.228562	15.1374	9.18e-52	5.18e-50
PRSS22	1342.77	-1.68965	0.158007	-10.6935	1.09e-26	1.58e-25
HOXA11	23.7843	-4.14432	0.474202	-8.73958	2.34e-18	1.95e-17
PON1	87.9242	-1.68424	0.247742	-6.79836	1.06e-11	5.28e-11
ABCB4	98.6449	-2.04467	0.190384	-10.7397	6.62e-27	9.74e-26
CRLF1	6055.91	-4.12632	0.333506	-12.3726	3.68e-35	8.72e-34
YBX2	266.136	-4.80271	0.279591	-17.1776	3.91e-66	4.16e-64
TMEM132A	2502.15	-2.03953	0.141674	-14.3959	5.49e-47	2.41e-45
DLX6	45.7131	-5.06345	0.43933	-11.5254	9.83e-31	1.84e-29
USH1C	211.762	-3.53948	0.362792	-9.75623	1.73e-22	1.93e-21
GGCT	1277.84	-1.73136	0.109724	-15.7792	4.32e-56	2.95e-54
ARHGAP44	1059.46	1.64557	0.144959	11.3519	7.25e-30	1.28e-28
SCIN	2043.93	-1.51399	0.219915	-6.88445	5.8e-12	2.96e-11
CEACAM21	164.381	1.60407	0.156161	10.2719	9.43e-25	1.21e-23
DNAH9	408.311	2.09058	0.340108	6.1468	7.91e-10	3.35e-09
CEACAM7	141.292	-3.63684	0.30413	-11.9582	5.88e-33	1.24e-31
SCN4A	89.213	-2.99231	0.299617	-9.98709	1.74e-23	2.07e-22
PAX6	4.13552	-1.66443	0.413993	-4.02043	5.81e-05	0.000147502
CACNA2D2	3509.78	2.36088	0.246754	9.56777	1.09e-21	1.15e-20
SELE	238.289	2.95277	0.225252	13.1087	2.94e-39	8.72e-38
E2F2	322.718	-2.37238	0.146933	-16.146	1.21e-58	9.29e-57
TFAP2D	61.6261	-7.07457	0.585056	-12.0921	1.16e-33	2.54e-32
CELSR3	777.3	-3.40214	0.176529	-19.2724	9.16e-83	2.03e-80
PLEKHG6	639.206	-1.72822	0.152539	-11.3297	9.35e-30	1.64e-28
PGLYRP1	5.46475	2.14604	0.238149	9.01132	2.04e-19	1.83e-18
TENM1	408.359	-2.11323	0.315258	-6.70317	2.04e-11	9.91e-11
PAX7	365.916	-7.77226	0.578664	-13.4314	3.96e-41	1.3e-39
SEMA3G	755.702	3.19591	0.138036	23.1527	1.37e-118	2.67e-115
SLC6A13	22.2306	2.64836	0.225865	11.7254	9.44e-32	1.86e-30
PRSS3	91.8415	-4.68578	0.360816	-12.9866	1.46e-38	4.19e-37
ANOS1	2535.97	2.84797	0.163448	17.4243	5.39e-68	6.12e-66
SYT7	3254.98	-3.48021	0.19611	-17.7462	1.85e-70	2.35e-68
ANLN	2053.1	-3.77768	0.176383	-21.4175	9.18e-102	5.8e-99
GABRA3	123.22	-6.14367	0.505395	-12.1562	5.32e-34	1.19e-32
SEMA3B	2200.93	1.55215	0.195638	7.93374	2.13e-15	1.42e-14
ALOX5	3066.54	1.85691	0.138929	13.3659	9.57e-41	3.05e-39
DDX11	1202.72	-1.50418	0.122951	-12.234	2.05e-34	4.65e-33
TACC3	2384.62	-1.69738	0.116322	-14.5921	3.15e-48	1.48e-46
DPEP1	132.38	-2.03667	0.224035	-9.09083	9.83e-20	9.05e-19
NPC1L1	168.077	-4.02297	0.323841	-12.4227	1.97e-35	4.73e-34
ISL1	39.7009	-4.06346	0.463802	-8.76119	1.93e-18	1.62e-17
IL20RA	539.019	1.70865	0.192645	8.86943	7.35e-19	6.36e-18
CLCA1	5.82485	-1.76413	0.614029	-2.87304	0.00406539	0.00791339
SLC11A1	1992.03	1.83823	0.147366	12.474	1.04e-35	2.55e-34
ATP1A2	149.545	2.31273	0.206522	11.1985	4.15e-29	7e-28
MARCO	4900.26	3.02056	0.22079	13.6807	1.32e-42	4.67e-41
CYP24A1	4367.2	-6.73932	0.319093	-21.1202	5.19e-99	2.71e-96
SYT13	787.448	-4.2241	0.399875	-10.5636	4.4e-26	6.16e-25
SLC7A9	46.1105	-2.82935	0.294198	-9.61714	6.77e-22	7.24e-21
CPS1	11332.7	-6.73059	0.426332	-15.7872	3.81e-56	2.6e-54
C8B	196.362	2.64913	0.34077	7.77395	7.61e-15	4.87e-14
FHL1	3237.38	3.43936	0.174053	19.7604	6.53e-87	1.77e-84
ABCC2	1030.78	-4.86773	0.359092	-13.5557	7.33e-42	2.49e-40
DEPDC1	431.524	-3.77416	0.181994	-20.7379	1.58e-95	6.84e-93
HSD17B6	1562.31	2.29566	0.224598	10.2212	1.59e-24	2.02e-23
INSRR	6.69974	-2.03652	0.288187	-7.06665	1.59e-12	8.47e-12
ARNTL2	1476.7	-2.3819	0.192665	-12.3629	4.15e-35	9.8e-34
IBSP	87.508	-4.63092	0.333946	-13.8673	1e-43	3.75e-42
HMGB3	13147.2	-3.52441	0.175845	-20.0427	2.34e-89	7.42e-87
MUSK	48.4321	2.14067	0.221092	9.68227	3.59e-22	3.9e-21
ARHGAP31	2454.72	2.17792	0.123633	17.616	1.86e-69	2.28e-67
PNPLA6	3633.6	1.55523	0.077246	20.1334	3.76e-90	1.27e-87
APBA2	876.09	-2.03411	0.185889	-10.9426	7.21e-28	1.13e-26
EFCAB1	279.89	2.09898	0.29861	7.02916	2.08e-12	1.1e-11
MYOC	35.9064	4.49494	0.309865	14.5061	1.11e-47	5.06e-46
DEPDC1B	336.992	-3.62392	0.172912	-20.9582	1.58e-97	7.29e-95
DAPK2	1186.25	1.93339	0.143643	13.4597	2.7e-41	8.91e-40
MYOM2	98.3243	1.51179	0.159498	9.47838	2.58e-21	2.64e-20
OTC	8.58637	3.68519	0.298241	12.3564	4.5e-35	1.06e-33
HOXC8	54.4487	-2.73164	0.295591	-9.24128	2.44e-20	2.34e-19
TLL1	163.048	1.64064	0.15992	10.2591	1.08e-24	1.38e-23
VCAN	9653.69	-1.64576	0.17349	-9.48618	2.4e-21	2.46e-20
MSR1	4153.42	2.35217	0.164003	14.3423	1.19e-46	5.14e-45
C6	242.581	2.061	0.301006	6.84703	7.54e-12	3.81e-11
SOX30	40.6517	-1.62737	0.250622	-6.49332	8.4e-11	3.86e-10
TNC	14530.3	-1.52879	0.21473	-7.11956	1.08e-12	5.85e-12
ADAM28	1599.03	-2.2214	0.164534	-13.5011	1.54e-41	5.13e-40
BARX2	516.717	-3.91532	0.245295	-15.9617	2.36e-57	1.7e-55
ZIC2	82.3653	-5.27345	0.384738	-13.7066	9.27e-43	3.29e-41
ADRB1	327.476	3.13946	0.232826	13.4841	1.94e-41	6.44e-40
GPM6B	559.731	2.00834	0.147535	13.6126	3.37e-42	1.17e-40
MAGEC2	81.9638	-7.05321	0.725667	-9.71963	2.49e-22	2.74e-21
PREX2	479.503	2.03925	0.152957	13.3322	1.5e-40	4.76e-39
CP	15250.2	-3.48986	0.221734	-15.739	8.18e-56	5.51e-54
ANO2	46.8344	2.27703	0.155935	14.6024	2.71e-48	1.28e-46
ARHGAP6	290.758	2.39585	0.12821	18.687	6.32e-78	1.12e-75
TNFRSF17	180.85	-1.86475	0.215626	-8.64808	5.24e-18	4.24e-17
COL9A2	1388.55	-2.01542	0.197641	-10.1974	2.04e-24	2.57e-23
EPN3	754.969	-3.1174	0.156227	-19.9543	1.37e-88	4.16e-86
FOXP3	237.73	-1.87508	0.137979	-13.5896	4.61e-42	1.59e-40
LAMC3	1041.98	1.63702	0.163839	9.99162	1.66e-23	1.98e-22
RAD51	314.203	-2.22821	0.142	-15.6916	1.73e-55	1.14e-53
POLQ	277.241	-3.2391	0.168741	-19.1957	4.02e-82	8.42e-80
FSTL4	883.176	-2.5783	0.283825	-9.08414	1.05e-19	9.61e-19
ENTPD2	196.571	-2.19273	0.214665	-10.2147	1.7e-24	2.16e-23
PTPRN	111.705	-3.61727	0.315651	-11.4597	2.1e-30	3.84e-29
KCNH2	522.407	-1.50449	0.244864	-6.1442	8.04e-10	3.4e-09
CCDC85A	64.4513	2.8006	0.176259	15.8891	7.54e-57	5.36e-55
NPFFR2	34.0158	-3.46695	0.429391	-8.07412	6.8e-16	4.7e-15
GYG2	580.449	-2.27151	0.155413	-14.6159	2.22e-48	1.06e-46
SERPINB3	144.139	-2.29866	0.442789	-5.19133	2.09e-07	6.98e-07
F7	52.2037	-2.94546	0.323604	-9.10204	8.86e-20	8.19e-19
RASGRF1	1009.45	2.02648	0.24843	8.15715	3.43e-16	2.43e-15
CAMK2B	100.218	-2.50916	0.292195	-8.58727	8.91e-18	7.1e-17
ALDH18A1	5024.14	-1.62696	0.0780181	-20.8536	1.41e-96	6.39e-94
STYK1	436.815	-2.56818	0.157734	-16.2817	1.33e-59	1.05e-57
RIMBP2	139.629	-2.45237	0.357402	-6.86164	6.81e-12	3.46e-11
COL11A1	3141.75	-6.22806	0.297002	-20.9698	1.24e-97	5.84e-95
SPAG4	720.9	-2.93504	0.14118	-20.7894	5.4e-96	2.39e-93
CDH3	5334.32	-2.78898	0.20559	-13.5658	6.39e-42	2.18e-40
LIMCH1	8589.07	1.65429	0.128874	12.8365	1.02e-37	2.8e-36
DLX3	183.147	-2.22471	0.232114	-9.58458	9.28e-22	9.82e-21
CCN5	703.592	2.14128	0.167889	12.7541	2.96e-37	7.89e-36
DMRT3	21.9138	-1.94708	0.369687	-5.26685	1.39e-07	4.73e-07
EYA2	770.689	-1.86922	0.263665	-7.08938	1.35e-12	7.22e-12
BCAS1	1407.66	-2.21678	0.272573	-8.13282	4.19e-16	2.95e-15
CHI3L2	1117.61	1.7354	0.220003	7.88807	3.07e-15	2.02e-14
CALCRL	2518.33	2.79179	0.132528	21.0657	1.64e-98	8.3e-96
MCM10	417.947	-3.55446	0.178081	-19.9598	1.23e-88	3.75e-86
COL17A1	2922.44	-4.60091	0.300155	-15.3284	4.94e-53	2.91e-51
PRKCQ	280.232	1.60751	0.148429	10.8302	2.48e-27	3.74e-26
MTHFD2	2980.49	-1.50786	0.127323	-11.8428	2.35e-32	4.79e-31
TIE1	1620.17	1.94908	0.119619	16.2941	1.09e-59	8.64e-58
SLC9A3	57.8596	-1.97647	0.212052	-9.32067	1.16e-20	1.13e-19
NGEF	486.418	-3.02928	0.216733	-13.977	2.15e-44	8.36e-43
ASPM	939.168	-3.64429	0.166799	-21.8484	8.04e-106	6.9e-103
SPI1	2354.11	1.57316	0.131441	11.9685	5.2e-33	1.09e-31
CLDN18	9537.03	3.66036	0.353015	10.3689	3.44e-25	4.54e-24
FGFR2	1519.64	1.79743	0.173941	10.3336	4.97e-25	6.5e-24
EML1	717.377	1.70869	0.127736	13.3767	8.27e-41	2.66e-39
PFKP	6319.91	-2.14557	0.14788	-14.5089	1.06e-47	4.87e-46
KLF6	10197.5	1.84079	0.105279	17.485	1.87e-68	2.17e-66
PHKA1	1143.53	-1.6521	0.100126	-16.5002	3.66e-61	3.06e-59
SYT1	453.167	-1.63707	0.249996	-6.54839	5.82e-11	2.71e-10
PRR11	960.129	-2.24949	0.15124	-14.8737	4.89e-50	2.55e-48
REEP1	214.451	1.65857	0.215489	7.69681	1.4e-14	8.76e-14
PAGE1	10.6604	-3.70531	0.7457	-4.96891	6.73e-07	2.13e-06
PITX1	704.494	-4.56574	0.264972	-17.231	1.55e-66	1.68e-64
TRPC7	0.705261	-1.6849	0.4948	-3.40521	0.000661127	0.00145602
ADAM7	0.810225	-1.73487	0.690856	-2.51119	0.0120323	0.0215704
GAL	118.5	-4.87523	0.359179	-13.5733	5.77e-42	1.98e-40
MAOB	1106.9	1.52366	0.16741	9.10137	8.92e-20	8.24e-19
TGFBR3	1151.72	2.63401	0.157501	16.7238	8.8e-63	7.92e-61
GUCY2C	37.8148	-2.09255	0.250735	-8.34568	7.08e-17	5.28e-16
SPTB	1326.89	-3.25765	0.261743	-12.446	1.47e-35	3.58e-34
FGF10	68.1344	3.06605	0.255776	11.9872	4.14e-33	8.77e-32
ST6GALNAC1	3124.86	-1.97554	0.202818	-9.7405	2.03e-22	2.24e-21
NDST1	5734.08	1.5929	0.0867749	18.3567	2.92e-75	4.59e-73
CNGB1	121.349	-2.97491	0.251683	-11.8201	3.07e-32	6.22e-31
ST6GALNAC2	187.255	1.65007	0.177261	9.30865	1.29e-20	1.26e-19
CHAT	26.8665	-4.71509	0.545903	-8.63723	5.76e-18	4.65e-17
PTPN21	1193.4	2.47742	0.107077	23.1368	1.97e-118	3.68e-115
CAMK2A	33.6691	1.53863	0.173471	8.86966	7.34e-19	6.35e-18
EPHA8	6.62208	-3.44035	0.412929	-8.33159	7.98e-17	5.92e-16
TRPM5	21.3713	-2.17965	0.31812	-6.85168	7.3e-12	3.7e-11
MS4A12	0.490004	2.13742	0.693441	3.08234	0.00205383	0.00419215
LMCD1	1914.54	1.76443	0.101954	17.3061	4.23e-67	4.65e-65
TRIP13	969	-2.63171	0.167567	-15.7054	1.39e-55	9.23e-54
PRLH	1.1384	2.0058	0.38101	5.26443	1.41e-07	4.79e-07
MYO3B	141.519	-3.54485	0.276333	-12.8282	1.14e-37	3.11e-36
CYBRD1	8049.88	1.78609	0.146238	12.2136	2.63e-34	5.94e-33
CDH19	44.8107	2.20843	0.291821	7.56778	3.8e-14	2.31e-13
SLC6A15	38.2893	-3.08725	0.450022	-6.86021	6.88e-12	3.49e-11
SPP2	37.761	-6.8203	0.442455	-15.4147	1.3e-53	8e-52
LIMS2	1275.8	2.77987	0.126708	21.9392	1.1e-106	9.82e-104
HMMR	611.751	-3.0303	0.159038	-19.054	6.09e-81	1.21e-78
TRHDE	103.105	2.69167	0.302353	8.90241	5.46e-19	4.78e-18
MCM2	1266.17	-1.97643	0.143833	-13.7411	5.76e-43	2.06e-41
PANX2	743.422	-2.47234	0.186437	-13.261	3.9e-40	1.21e-38
GSDMB	1269.14	-1.74806	0.150039	-11.6508	2.27e-31	4.4e-30
CD5L	22.6529	4.18306	0.251638	16.6233	4.72e-62	4.11e-60
FRY	1747.82	1.56946	0.11886	13.2042	8.3e-40	2.52e-38
PPP2R2C	546.033	-5.06219	0.334786	-15.1207	1.18e-51	6.65e-50
CDHR2	120.199	-3.50785	0.305321	-11.489	1.5e-30	2.77e-29
CA12	2663.32	-1.64826	0.268364	-6.14188	8.15e-10	3.45e-09
NTN4	3000.3	1.70042	0.13272	12.8121	1.4e-37	3.81e-36
SLC12A1	4.17539	1.58965	0.286669	5.54524	2.94e-08	1.07e-07
KCNQ2	37.1515	-4.29835	0.432599	-9.93611	2.9e-23	3.4e-22
SEMA3A	1100.96	-1.76114	0.226342	-7.78091	7.2e-15	4.62e-14
GTSE1	491.882	-3.13055	0.155071	-20.1879	1.25e-90	4.26e-88
CACNG5	8.35866	-3.492	0.388942	-8.97821	2.75e-19	2.46e-18
WDR62	596.836	-2.39024	0.158677	-15.0636	2.81e-51	1.55e-49
SPAG5	1179.05	-3.11509	0.146372	-21.2819	1.67e-100	9.95e-98
UBE2T	862.969	-3.35278	0.145915	-22.9776	7.8e-117	1.24e-113
PAK3	267.624	-1.81698	0.278748	-6.51835	7.11e-11	3.29e-10
SPAG6	402.066	1.64961	0.304821	5.41173	6.24e-08	2.2e-07
ACTN2	56.1675	2.81418	0.204895	13.7348	6.29e-43	2.24e-41
SMC1B	100.301	-3.51794	0.284698	-12.3567	4.48e-35	1.06e-33
ITGA8	1065.97	2.14735	0.156374	13.7322	6.51e-43	2.32e-41
LAMP3	8112.03	2.77947	0.185909	14.9507	1.54e-50	8.29e-49
FAP	864.182	-2.21292	0.165949	-13.3349	1.45e-40	4.59e-39
NEBL	3575.87	1.67332	0.134537	12.4377	1.63e-35	3.96e-34
RBFOX1	17.0018	-2.63773	0.430439	-6.128	8.9e-10	3.75e-09
EDN1	1586.86	2.02402	0.169999	11.906	1.1e-32	2.28e-31
ADCYAP1R1	44.8441	2.15884	0.180653	11.9502	6.47e-33	1.36e-31
FGF20	10.9405	-2.27238	0.315584	-7.20056	6e-13	3.3e-12
ITM2A	1149.83	2.03281	0.136685	14.8722	4.99e-50	2.6e-48
BPIFB2	463.736	-4.79171	0.43759	-10.9502	6.63e-28	1.04e-26
CDH17	585.36	-5.26285	0.354896	-14.8293	9.47e-50	4.88e-48
OSBPL6	393.327	1.57312	0.173927	9.04471	1.5e-19	1.36e-18
TNS1	15828.9	2.18609	0.121273	18.0263	1.21e-72	1.7e-70
CEACAM1	2286.16	-2.06437	0.147901	-13.9578	2.82e-44	1.09e-42
DUSP13	116.332	-6.16517	0.38728	-15.9192	4.67e-57	3.33e-55
PAFAH1B3	1210.09	-2.31104	0.118934	-19.4312	4.2e-84	9.59e-82
PTPRH	734.903	-5.18125	0.240252	-21.5659	3.76e-103	2.69e-100
EPHA6	22.7984	-2.1022	0.332128	-6.3295	2.46e-10	1.09e-09
SESN1	993.998	1.6478	0.0976315	16.8777	6.56e-64	6.27e-62
DNAAF6	43.3775	2.28765	0.344218	6.64594	3.01e-11	1.44e-10
CPB2	522.967	2.67825	0.344076	7.7839	7.03e-15	4.52e-14
NDC80	543.376	-3.15727	0.163967	-19.2556	1.27e-82	2.76e-80
CXCL2	2514.23	2.43249	0.198282	12.2678	1.35e-34	3.11e-33
AFP	14.3002	-4.57552	0.536737	-8.52471	1.53e-17	1.2e-16
CDH7	16.104	-1.93818	0.395295	-4.90312	9.43e-07	2.95e-06
CACNA1S	13.0036	3.33372	0.319726	10.4268	1.87e-25	2.51e-24
PKP1	1804.4	-2.30831	0.327683	-7.04433	1.86e-12	9.89e-12
PCDHA6	30.7629	-1.71487	0.278962	-6.14734	7.88e-10	3.34e-09
IL12RB2	152.372	-1.57243	0.213104	-7.37869	1.6e-13	9.21e-13
PGR	154.659	1.85961	0.16905	11.0003	3.81e-28	6.04e-27
KCNK2	33.2276	-1.72876	0.310293	-5.57137	2.53e-08	9.27e-08
OPRK1	62.822	-2.10837	0.393142	-5.36286	8.19e-08	2.85e-07
LINC01587	10.7865	-2.91385	0.33606	-8.67063	4.3e-18	3.5e-17
EPYC	55.6814	-5.28704	0.386361	-13.6842	1.26e-42	4.46e-41
HAL	489.828	-2.62386	0.259168	-10.1242	4.32e-24	5.32e-23
SLCO1A2	131.34	2.80826	0.372521	7.53851	4.75e-14	2.87e-13
NKAIN1	38.8919	-4.43393	0.322233	-13.76	4.43e-43	1.6e-41
GCKR	49.2395	-3.06346	0.284524	-10.767	4.93e-27	7.31e-26
FCN1	800.94	1.76302	0.184035	9.57979	9.72e-22	1.03e-20
OVGP1	214.839	-1.54897	0.161148	-9.61208	7.11e-22	7.6e-21
PILRA	639.456	1.51217	0.12932	11.6932	1.38e-31	2.71e-30
IGSF9	1282.04	-3.28355	0.163549	-20.0769	1.18e-89	3.88e-87
ABCB1	223.238	1.68374	0.158166	10.6454	1.83e-26	2.62e-25
ORC1	332.652	-2.76605	0.15657	-17.6665	7.6e-70	9.45e-68
RAD54L	198.635	-3.14861	0.162528	-19.3727	1.31e-83	2.97e-81
AQP6	38.6972	-2.95606	0.311556	-9.48804	2.35e-21	2.42e-20
FAT2	242.341	-2.07339	0.297608	-6.96685	3.24e-12	1.69e-11
HSD17B2	205.256	-1.55799	0.317577	-4.90586	9.3e-07	2.91e-06
PPEF1	49.6462	-1.7562	0.19808	-8.86611	7.57e-19	6.54e-18
MYBPC2	77.0413	-1.56785	0.216765	-7.23294	4.73e-13	2.62e-12
PPP1R15A	5048.66	1.86188	0.102953	18.0847	4.2e-73	5.99e-71
ACHE	844.989	-2.52767	0.238616	-10.5931	3.21e-26	4.53e-25
TMPRSS11E	607.987	-6.73622	0.338898	-19.8768	6.46e-88	1.8e-85
PTHLH	232.304	-2.83972	0.257214	-11.0403	2.44e-28	3.93e-27
AURKA	1088.32	-2.67158	0.154653	-17.2746	7.3e-67	7.96e-65
CASS4	417.008	1.93999	0.13624	14.2394	5.21e-46	2.17e-44
RFX2	812.809	1.66474	0.128715	12.9336	2.91e-38	8.25e-37
DNMT3B	322.974	-2.0741	0.167321	-12.3959	2.75e-35	6.56e-34
REM1	53.9522	1.61331	0.132858	12.1431	6.24e-34	1.38e-32
TPX2	2556.99	-3.66187	0.17288	-21.1815	1.41e-99	7.78e-97
FER1L4	879.645	-4.18041	0.214944	-19.4488	2.98e-84	6.92e-82
SLC15A1	187.621	-4.06401	0.322054	-12.619	1.66e-36	4.25e-35
DOCK3	200.595	-1.63247	0.204729	-7.97381	1.54e-15	1.04e-14
SMOX	683.335	-1.51555	0.156892	-9.65983	4.47e-22	4.82e-21
SLC4A11	539.871	-1.90742	0.208527	-9.14712	5.85e-20	5.47e-19
CPXM1	692.403	-2.03686	0.182716	-11.1477	7.35e-29	1.22e-27
F11	103.776	2.87434	0.321965	8.92749	4.36e-19	3.84e-18
TESC	3828.24	-3.65628	0.269779	-13.5529	7.62e-42	2.59e-40
CFAP61	85.2747	1.83874	0.24573	7.48276	7.28e-14	4.31e-13
LHX5	19.5985	-5.3638	0.477332	-11.237	2.68e-29	4.59e-28
RPH3A	14.478	1.90589	0.230556	8.26647	1.38e-16	1.01e-15
CHGB	556.406	-4.47296	0.376825	-11.8701	1.69e-32	3.47e-31
TBX5	479.645	1.50742	0.133023	11.332	9.11e-30	1.6e-28
NOS1	214.775	1.70774	0.345217	4.94685	7.54e-07	2.38e-06
BIRC5	1856.29	-3.71419	0.174614	-21.2709	2.11e-100	1.24e-97
LTBP4	6483.84	2.19619	0.129376	16.9752	1.25e-64	1.23e-62
FETUB	3.54148	-3.74735	0.482414	-7.7679	7.98e-15	5.1e-14
P3H2	1980.81	1.917	0.21545	8.89764	5.7e-19	4.98e-18
THPO	119.505	-3.09465	0.272307	-11.3645	6.28e-30	1.11e-28
KIF4A	871.15	-3.8457	0.167928	-22.9009	4.56e-116	6.74e-113
DLL3	167.342	-6.78136	0.402708	-16.8394	1.26e-63	1.18e-61
NLRC4	270.542	2.14164	0.118413	18.0863	4.09e-73	5.85e-71
SLC26A4	250.734	-1.77233	0.289468	-6.12271	9.2e-10	3.87e-09
SLC26A3	3.87591	1.92064	0.287309	6.68491	2.31e-11	1.12e-10
IL5RA	130.652	2.18313	0.234622	9.30492	1.34e-20	1.31e-19
RAPGEF4	313.96	1.85714	0.128591	14.4422	2.81e-47	1.26e-45
SMPX	15.4781	-2.66729	0.324507	-8.2195	2.04e-16	1.47e-15
TF	701.919	-3.30442	0.341967	-9.66295	4.33e-22	4.68e-21
ORC6	350.496	-3.07805	0.146673	-20.9857	8.86e-98	4.27e-95
ZFHX4	157.409	-1.56493	0.24002	-6.52002	7.03e-11	3.25e-10
RGS17	493.344	-3.62584	0.194743	-18.6186	2.27e-77	3.98e-75
CMA1	11.2303	1.8676	0.23862	7.82666	5.01e-15	3.26e-14
JPH4	80.1665	2.59359	0.151407	17.1299	8.88e-66	9.25e-64
MYH7	4.42515	-2.67428	0.400022	-6.68533	2.3e-11	1.11e-10
TGM1	158.923	2.40411	0.173194	13.8811	8.25e-44	3.12e-42
DAZL	4.44258	-1.70096	0.340405	-4.99687	5.83e-07	1.86e-06
SEMA6A	576.604	2.63411	0.152078	17.3208	3.28e-67	3.63e-65
TBX15	490.661	-3.7619	0.238061	-15.8022	3e-56	2.06e-54
COL9A3	102.941	-1.80474	0.199641	-9.03996	1.57e-19	1.42e-18
TEKT2	220.843	1.64097	0.256177	6.4056	1.5e-10	6.75e-10
CLSPN	487.558	-2.74215	0.156899	-17.4772	2.14e-68	2.47e-66
DPYSL2	8802.67	1.58338	0.114927	13.7772	3.49e-43	1.27e-41
CDC45	478.965	-3.23397	0.164676	-19.6384	7.27e-86	1.83e-83
XYLB	297.679	-1.60788	0.105495	-15.2412	1.88e-52	1.09e-50
GABRP	298.058	-1.87282	0.322063	-5.81508	6.06e-09	2.36e-08
KRT31	1.29607	-1.65127	0.524054	-3.15095	0.00162741	0.00337799
CDC6	991.305	-3.45409	0.160694	-21.4948	1.74e-102	1.17e-99
FMO2	2597.99	3.31251	0.166296	19.9194	2.77e-88	7.91e-86
SH2D3C	1177.18	2.26369	0.106195	21.3163	8.01e-101	4.84e-98
TLL2	54.5246	-2.82381	0.226866	-12.447	1.45e-35	3.54e-34
CYP26A1	13.9556	-2.65324	0.388726	-6.82547	8.76e-12	4.4e-11
TDRD1	91.6164	-2.55821	0.322178	-7.94037	2.02e-15	1.35e-14
SORBS1	1365.14	1.63454	0.122538	13.3391	1.37e-40	4.35e-39
CRTAC1	2003.88	2.5591	0.250572	10.213	1.73e-24	2.2e-23
IL11	78.8308	-2.71992	0.229675	-11.8425	2.35e-32	4.8e-31
SMIM24	94.1435	-3.89095	0.323388	-12.0318	2.42e-33	5.18e-32
SRPK1	1989.42	-1.56459	0.0818398	-19.1177	1.8e-81	3.62e-79
NCR2	1.81584	-1.63471	0.347702	-4.70145	2.58e-06	7.69e-06
DSP	17119.6	-2.20435	0.177262	-12.4355	1.68e-35	4.06e-34
PALMD	747.555	2.08013	0.13687	15.1979	3.65e-52	2.09e-50
MAGEB2	41.9943	-5.73237	0.742553	-7.71981	1.16e-14	7.36e-14
EFNA2	62.9349	-6.02479	0.363422	-16.578	1.01e-61	8.68e-60
CBARP	81.8913	-1.96736	0.174845	-11.252	2.26e-29	3.88e-28
HCN2	67.2949	-2.21666	0.216775	-10.2256	1.52e-24	1.93e-23
CDHR5	97.0588	-2.68968	0.346439	-7.76378	8.24e-15	5.26e-14
GADD45B	3677.77	1.75446	0.13266	13.2252	6.28e-40	1.92e-38
IGF2-AS	3.29954	-1.52784	0.422773	-3.61385	0.000301678	0.000696301
MMP11	6372.56	-5.50574	0.250233	-22.0024	2.73e-107	2.6e-104
DERL3	430.926	-2.21579	0.180238	-12.2937	9.79e-35	2.27e-33
SUSD2	11761.9	2.01901	0.250018	8.07544	6.72e-16	4.65e-15
SEC14L3	55.7854	3.08303	0.353362	8.72484	2.67e-18	2.21e-17
MFNG	946.372	1.5267	0.102851	14.8437	7.64e-50	3.95e-48
SLC16A8	71.2658	-2.25938	0.205609	-10.9887	4.33e-28	6.85e-27
CENPM	389.992	-1.78329	0.139911	-12.7459	3.28e-37	8.75e-36
SEPTIN3	359.232	-1.56237	0.204141	-7.6534	1.96e-14	1.22e-13
SLC5A4	19.3267	2.02002	0.166634	12.1225	8.03e-34	1.76e-32
KDELR3	2340.43	-2.22945	0.127141	-17.5353	7.71e-69	9.07e-67
CYP2D6	98.2574	-1.88693	0.201836	-9.34881	8.86e-21	8.73e-20
TIMP3	28680.7	1.95976	0.147852	13.2549	4.23e-40	1.31e-38
MIOX	76.2039	-4.19175	0.315898	-13.2693	3.49e-40	1.09e-38
NEFH	316.833	-2.40975	0.30894	-7.80006	6.19e-15	4e-14
BIK	348.582	-2.0281	0.16109	-12.5898	2.4e-36	6.07e-35
CBX7	1359.04	1.63547	0.108909	15.0169	5.69e-51	3.11e-49
CABP7	20.3981	-2.07602	0.259814	-7.99043	1.34e-15	9.11e-15
PNPLA5	8.97565	-4.99088	0.555263	-8.98833	2.51e-19	2.25e-18
CACNA1I	90.831	-2.07567	0.245761	-8.44587	3.02e-17	2.31e-16
UPK3A	72.9399	-3.18995	0.279006	-11.4333	2.85e-30	5.17e-29
KCNK10	20.2364	-2.00562	0.35623	-5.63013	1.8e-08	6.71e-08
CTSG	82.6114	1.86775	0.240396	7.76949	7.88e-15	5.04e-14
COCH	207.612	-3.77662	0.257307	-14.6775	8.99e-49	4.39e-47
POLE2	282.726	-2.32999	0.137681	-16.9232	3.04e-64	2.94e-62
TRIM9	154.111	-2.83799	0.275412	-10.3045	6.72e-25	8.72e-24
GNPNAT1	1038.65	-1.50248	0.12277	-12.2381	1.94e-34	4.43e-33
CDKN3	423.961	-2.91815	0.174888	-16.6859	1.66e-62	1.48e-60
CCDC198	78.165	-5.52892	0.453463	-12.1927	3.4e-34	7.65e-33
PLEK2	866.907	-2.72407	0.155448	-17.5239	9.41e-69	1.1e-66
ISM2	11.0131	-2.89299	0.365367	-7.91805	2.41e-15	1.6e-14
SIX4	805.841	-1.88718	0.13329	-14.1585	1.66e-45	6.77e-44
SERPINA4	117.157	-8.14471	0.562511	-14.4792	1.64e-47	7.45e-46
SLC8A3	28.3567	1.60708	0.195636	8.21464	2.13e-16	1.53e-15
MMP9	2808.46	-2.03758	0.20407	-9.98473	1.78e-23	2.12e-22
VSX1	17.2574	-3.78954	0.329993	-11.4837	1.59e-30	2.94e-29
GINS1	703.909	-3.07089	0.150307	-20.4307	8.91e-93	3.42e-90
SGK2	164.901	-2.66769	0.22119	-12.0606	1.7e-33	3.69e-32
MYBL2	2370.88	-3.85089	0.195691	-19.6784	3.3e-86	8.7e-84
HNF4A	307.755	-2.88677	0.385409	-7.49016	6.88e-14	4.09e-13
RIMS4	70.6228	1.55668	0.322799	4.82244	1.42e-06	4.34e-06
PABPC1L	1587.09	-2.16373	0.160469	-13.4837	1.95e-41	6.47e-40
SALL4	198.6	-3.41813	0.190142	-17.9767	2.97e-72	4.08e-70
DOK5	154.851	-2.22601	0.209189	-10.6411	1.92e-26	2.74e-25
TUBB1	35.4841	2.72779	0.173551	15.7175	1.15e-55	7.66e-54
HRH3	2.86911	-2.3976	0.622882	-3.84921	0.000118501	0.000289171
NTSR1	38.1581	-3.09607	0.379392	-8.16063	3.33e-16	2.37e-15
SLC17A9	1253.49	-2.52104	0.185848	-13.5651	6.45e-42	2.2e-40
NKAIN4	65.1936	-3.54611	0.281023	-12.6186	1.67e-36	4.27e-35
CHRNA4	4.21581	1.88331	0.343251	5.48667	4.1e-08	1.47e-07
EEF1A2	2856.4	-6.37079	0.326403	-19.5182	7.69e-85	1.87e-82
PTK6	1370.21	-1.74263	0.171088	-10.1856	2.3e-24	2.89e-23
SEL1L2	1.48283	2.62285	0.272673	9.61904	6.65e-22	7.12e-21
ANGPT4	57.6138	4.22626	0.216959	19.4795	1.64e-84	3.91e-82
RSPO4	158.648	2.24111	0.23702	9.45536	3.22e-21	3.27e-20
SIRPB1	406.95	2.81027	0.164974	17.0346	4.55e-65	4.6e-63
FERMT1	1363.79	-3.20609	0.166649	-19.2386	1.76e-82	3.79e-80
HAO1	2.03971	-2.11037	0.594175	-3.55176	0.000382658	0.000869925
PDYN	1.0261	1.55884	0.330144	4.7217	2.34e-06	6.99e-06
CCM2L	113.193	2.5079	0.129049	19.4336	4.01e-84	9.2e-82
MYL9	9293.58	1.68262	0.118848	14.1578	1.67e-45	6.82e-44
PAK5	7.14274	1.58668	0.33124	4.79012	1.67e-06	5.07e-06
OXT	8.58002	-2.14511	0.315689	-6.79503	1.08e-11	5.4e-11
E2F1	1047.19	-1.50385	0.138514	-10.8571	1.85e-27	2.81e-26
CST4	27.1958	-5.99746	0.445893	-13.4505	3.06e-41	1.01e-39
WFDC2	17552	-1.80929	0.18204	-9.93895	2.82e-23	3.3e-22
FAM83D	667.726	-2.28922	0.159268	-14.3734	7.6e-47	3.31e-45
EPPIN	12.6766	1.61096	0.338704	4.75625	1.97e-06	5.95e-06
DNTTIP1	3108.63	-1.53711	0.139339	-11.0314	2.7e-28	4.33e-27
SYNDIG1	145.663	-1.67016	0.199066	-8.39	4.86e-17	3.66e-16
TNNC2	464.615	-3.10537	0.313843	-9.89466	4.39e-23	5.09e-22
MXRA5	6095.96	-1.68324	0.176044	-9.56148	1.16e-21	1.22e-20
VSIG1	2367.23	-3.73859	0.348975	-10.7131	8.84e-27	1.29e-25
TLR8	451.882	1.85163	0.170919	10.8334	2.39e-27	3.61e-26
CHRDL1	1322.59	2.32799	0.21696	10.73	7.36e-27	1.08e-25
SRPX	535.364	1.7642	0.174273	10.1232	4.36e-24	5.37e-23
MCF2	17.3086	-2.20614	0.295634	-7.46239	8.5e-14	5.01e-13
BMX	84.2871	1.75173	0.223055	7.85334	4.05e-15	2.65e-14
RS1	31.1389	4.02829	0.310968	12.954	2.23e-38	6.35e-37
PCSK1N	528.516	-2.39318	0.267672	-8.94071	3.87e-19	3.41e-18
GATA1	11.656	1.78639	0.158235	11.2895	1.48e-29	2.57e-28
GPR50	3.83867	-3.41844	0.642649	-5.31929	1.04e-07	3.6e-07
PCYT1B	66.7351	1.99266	0.226399	8.80153	1.35e-18	1.14e-17
TIMP1	22414.6	-1.56842	0.122886	-12.7632	2.63e-37	7.05e-36
PCDH11X	5.3045	1.61172	0.317089	5.08288	3.72e-07	1.21e-06
ITIH6	16.6731	-3.20253	0.374938	-8.54149	1.33e-17	1.04e-16
SRPX2	1600.34	-1.93923	0.174572	-11.1085	1.14e-28	1.88e-27
CENPI	237.898	-2.71782	0.153603	-17.6938	4.68e-70	5.84e-68
DRP2	53.7226	-3.07098	0.240973	-12.7441	3.36e-37	8.95e-36
TAF7L	19.526	-3.5449	0.322111	-11.0052	3.61e-28	5.73e-27
ACP5	6381.56	1.80424	0.126099	14.3082	1.95e-46	8.31e-45
SGCG	45.2767	3.83176	0.208384	18.3879	1.64e-75	2.62e-73
RGCC	3531.56	2.87663	0.121595	23.6574	9.9e-124	2.66e-120
OLFM4	153.192	-4.26693	0.449829	-9.48568	2.41e-21	2.47e-20
HSF4	786.72	-1.96953	0.18103	-10.8796	1.44e-27	2.21e-26
PLLP	1780.83	1.50698	0.158483	9.50877	1.93e-21	1.99e-20
ZNF423	214.536	1.81604	0.139197	13.0466	6.65e-39	1.94e-37
NDRG4	590.572	2.01529	0.173385	11.6232	3.14e-31	6.02e-30
FA2H	1243.92	-2.5399	0.197255	-12.8762	6.13e-38	1.7e-36
NECAB2	39.3101	-2.33641	0.290451	-8.04408	8.69e-16	5.97e-15
WFDC1	318.737	1.87872	0.161633	11.6234	3.13e-31	6.01e-30
FOXF1	624.912	2.73063	0.133666	20.4288	9.28e-93	3.53e-90
SLC7A5	5859.54	-2.72012	0.177334	-15.3389	4.2e-53	2.48e-51
RHBDL1	243.302	-3.22438	0.185856	-17.3488	2.01e-67	2.26e-65
MEFV	84.1647	1.73876	0.155733	11.165	6.05e-29	1.01e-27
SALL1	88.2321	-5.80699	0.486986	-11.9243	8.84e-33	1.84e-31
TOX3	1278.91	-2.80794	0.22392	-12.5399	4.51e-36	1.13e-34
QPRT	2691.57	-1.55429	0.193835	-8.01866	1.07e-15	7.3e-15
AQP9	693.998	1.64897	0.182596	9.03069	1.71e-19	1.54e-18
CORO2B	203.26	2.18373	0.156173	13.9828	1.99e-44	7.73e-43
RASL12	691.29	1.57652	0.119983	13.1396	1.95e-39	5.85e-38
ACSBG1	33.9752	1.65688	0.202859	8.16765	3.14e-16	2.23e-15
CEMIP	3200.27	-2.14592	0.221171	-9.70256	2.94e-22	3.22e-21
TGM5	21.6324	-3.08053	0.340328	-9.05163	1.41e-19	1.28e-18
FAM189A1	67.3296	2.10286	0.235686	8.9223	4.57e-19	4.02e-18
RHOV	1461.59	-3.69725	0.25452	-14.5263	8.25e-48	3.8e-46
OIP5	37.9487	-2.08395	0.165946	-12.558	3.59e-36	9.01e-35
PDGFRL	766.636	-1.50051	0.150507	-9.96968	2.07e-23	2.45e-22
RP1	247.782	1.68453	0.252695	6.66628	2.62e-11	1.26e-10
TRPA1	36.5352	-2.17081	0.27913	-7.77705	7.42e-15	4.76e-14
CALB1	83.2031	-2.95282	0.368124	-8.02127	1.05e-15	7.15e-15
PLAT	7417.28	-1.65087	0.24124	-6.84328	7.74e-12	3.91e-11
DKK4	8.42967	-2.76734	0.52403	-5.28089	1.29e-07	4.39e-07
CCN4	902.749	-2.16329	0.152922	-14.1464	1.97e-45	8e-44
STMN2	50.3789	-1.87765	0.297172	-6.31839	2.64e-10	1.17e-09
MCM4	4081.02	-2.23524	0.127349	-17.5521	5.73e-69	6.78e-67
ADAM2	9.19689	-4.83119	0.640393	-7.54411	4.55e-14	2.75e-13
FGL1	1880.22	-7.51495	0.398105	-18.8768	1.77e-79	3.3e-77
KCNN4	2464.09	-3.26464	0.193469	-16.8742	6.97e-64	6.63e-62
LHB	10.564	-2.12422	0.230597	-9.21186	3.21e-20	3.05e-19
CGB3	1.13706	-1.86992	0.526738	-3.55001	0.000385221	0.000875334
TUBB4A	77.5435	-2.35165	0.274839	-8.55646	1.16e-17	9.21e-17
KCNA7	5.84183	-2.4966	0.328951	-7.5896	3.21e-14	1.96e-13
CKM	65.877	-2.95013	0.281105	-10.4947	9.13e-26	1.26e-24
KLC3	174.738	-1.59871	0.200696	-7.96583	1.64e-15	1.11e-14
AMH	52.9543	-1.85159	0.27845	-6.64962	2.94e-11	1.41e-10
RETN	166.997	2.93278	0.261576	11.2119	3.56e-29	6.04e-28
CLEC4M	17.0182	4.49747	0.292208	15.3914	1.87e-53	1.13e-51
RSPH6A	1.8618	-2.22322	0.473799	-4.69233	2.7e-06	8.02e-06
IL4I1	822.28	-1.96353	0.171093	-11.4764	1.73e-30	3.19e-29
NOVA2	277.969	2.3946	0.126015	19.0025	1.63e-80	3.14e-78
LILRA1	73.0271	1.69393	0.131839	12.8485	8.77e-38	2.41e-36
ASF1B	863.81	-2.40455	0.134757	-17.8436	3.24e-71	4.29e-69
TNNT1	1035.11	-3.25785	0.293013	-11.1184	1.02e-28	1.68e-27
EPHX3	837.714	-2.25614	0.175415	-12.8617	7.39e-38	2.04e-36
CASP14	27.0389	-6.70295	0.755571	-8.87137	7.23e-19	6.26e-18
SLC1A6	4.06439	-1.53719	0.387687	-3.96504	7.34e-05	0.000183901
CCNE1	409.428	-3.28005	0.180567	-18.1653	9.71e-74	1.43e-71
CCNP	183.927	-4.29216	0.24772	-17.3267	2.96e-67	3.31e-65
PRX	1189.01	3.3329	0.153724	21.681	3.1e-104	2.46e-101
FSD1	37.3752	-2.55451	0.243924	-10.4726	1.15e-25	1.57e-24
ZFR2	74.2337	-1.94669	0.353311	-5.50985	3.59e-08	1.3e-07
DENND3	2634.57	1.79751	0.0982479	18.2957	8.96e-75	1.37e-72
CD79A	1449.01	-2.06024	0.210642	-9.78078	1.36e-22	1.53e-21
LIM2	0.764638	3.17324	0.283597	11.1893	4.6e-29	7.74e-28
CEACAM5	37212.7	-4.81295	0.311717	-15.4401	8.79e-54	5.45e-52
ATP1A3	17.0768	-1.53298	0.25247	-6.07193	1.26e-09	5.24e-09
CNFN	117.156	-2.73847	0.189953	-14.4166	4.07e-47	1.8e-45
GRIN2D	337.107	-2.54919	0.230109	-11.0782	1.6e-28	2.61e-27
SYNGR4	21.5979	-4.39353	0.332099	-13.2296	5.92e-40	1.81e-38
SIGLEC6	106.055	1.66147	0.185139	8.9742	2.85e-19	2.55e-18
SIGLEC5	5.95678	1.61429	0.179628	8.98683	2.54e-19	2.28e-18
CABP5	0.4485	2.88491	0.425689	6.77704	1.23e-11	6.08e-11
HAS1	81.8754	3.31559	0.277913	11.9303	8.23e-33	1.72e-31
RASIP1	711.056	2.29276	0.12408	18.478	3.1e-76	5.18e-74
THEG	18.1458	-3.56562	0.401713	-8.87604	6.93e-19	6.01e-18
FGF21	1.52882	-2.72969	0.610165	-4.4737	7.69e-06	2.17e-05
CACNG7	1.18577	-1.81723	0.493302	-3.68381	0.000229773	0.000538532
MAST1	101.012	-3.29499	0.193412	-17.0361	4.43e-65	4.49e-63
SLC5A5	186.685	-3.25473	0.343779	-9.46751	2.87e-21	2.92e-20
KCNN1	22.5635	-1.53579	0.211431	-7.26379	3.76e-13	2.11e-12
COMP	2033.41	-2.92186	0.249317	-11.7194	1.01e-31	1.99e-30
UPK1A	9.14825	-1.92919	0.353119	-5.46327	4.67e-08	1.67e-07
ATP4A	3.43837	-2.678	0.474091	-5.6487	1.62e-08	6.05e-08
MAG	14.076	2.07536	0.31148	6.6629	2.68e-11	1.29e-10
TMEM59L	1113.13	-4.21193	0.3204	-13.1459	1.8e-39	5.41e-38
GRIK5	111.24	-1.63109	0.258221	-6.31664	2.67e-10	1.18e-09
TFPI2	6424.88	-3.60441	0.326678	-11.0335	2.63e-28	4.23e-27
DLX5	56.8308	-2.48983	0.256094	-9.72233	2.42e-22	2.67e-21
STEAP1B	82.0633	-2.35714	0.249679	-9.44069	3.7e-21	3.75e-20
ATP6V0A4	398.476	-2.06778	0.27827	-7.43084	1.08e-13	6.31e-13
CAV2	5874	2.37769	0.15922	14.9334	2e-50	1.07e-48
CAV1	13252.6	3.43818	0.184684	18.6165	2.36e-77	4.12e-75
HOXA1	80.2761	-1.99856	0.245441	-8.14271	3.87e-16	2.72e-15
HOXA5	306.541	1.60661	0.136375	11.7808	4.9e-32	9.81e-31
ANKRD7	15.6533	-2.15711	0.249815	-8.63481	5.88e-18	4.75e-17
HOXA13	23.5953	-5.87274	0.597482	-9.82915	8.43e-23	9.59e-22
CPED1	649.451	2.09377	0.145009	14.4389	2.95e-47	1.31e-45
EVX1	3.97052	-3.95556	0.556943	-7.10228	1.23e-12	6.6e-12
STX1A	673.282	-3.09277	0.158987	-19.453	2.75e-84	6.45e-82
NSUN5P2	15.4845	-1.87955	0.214716	-8.75364	2.07e-18	1.73e-17
CCL24	175.33	2.47509	0.230618	10.7324	7.17e-27	1.05e-25
NPTX2	269.206	-2.55624	0.262155	-9.75086	1.83e-22	2.03e-21
PTPRZ1	471.09	-2.02244	0.307539	-6.57623	4.83e-11	2.26e-10
TFR2	151.618	-2.9559	0.163375	-18.0927	3.64e-73	5.24e-71
PPP1R17	3.8762	3.152	0.306939	10.2691	9.71e-25	1.25e-23
MOGAT3	2.63488	-2.99758	0.550305	-5.44714	5.12e-08	1.82e-07
EZH2	940.725	-2.5617	0.126871	-20.1914	1.17e-90	4e-88
POU6F2	201.3	-3.90999	0.371337	-10.5295	6.32e-26	8.77e-25
AGR2	27160.5	-2.47147	0.206375	-11.9756	4.77e-33	1.01e-31
GALNTL5	0.927047	-1.85497	0.547676	-3.38698	0.000706657	0.00155056
SLC1A1	1286.08	2.21442	0.177879	12.449	1.42e-35	3.46e-34
LHX2	25.4762	-4.8286	0.382213	-12.6333	1.38e-36	3.56e-35
OGN	453.801	2.24031	0.257386	8.70408	3.2e-18	2.64e-17
AMBP	304.847	-2.8639	0.32551	-8.7982	1.39e-18	1.18e-17
ENG	7120.96	1.57631	0.109319	14.4194	3.91e-47	1.73e-45
ELAVL2	45.1459	-3.44314	0.338632	-10.1678	2.76e-24	3.45e-23
CA9	887.667	-5.64228	0.320625	-17.5978	2.56e-69	3.1e-67
LHX3	1.34979	-2.13506	0.522625	-4.08527	4.4e-05	0.000113663
PIP5K1B	541.504	2.29164	0.175457	13.061	5.5e-39	1.62e-37
SH3GL2	54.9986	2.16577	0.336188	6.44214	1.18e-10	5.35e-10
DNTT	1.26834	-1.696	0.409289	-4.14377	3.42e-05	8.94e-05
VSIR	2878.34	1.58721	0.0965859	16.4332	1.11e-60	9.12e-59
SPOCK2	6644.21	3.19272	0.154452	20.6714	6.27e-95	2.64e-92
TLX1	6.40709	-4.64976	0.523159	-8.88784	6.23e-19	5.42e-18
NPM3	1053.1	-1.70836	0.111138	-15.3715	2.54e-53	1.53e-51
DKK1	748.576	-2.44399	0.340284	-7.18222	6.86e-13	3.76e-12
UBE2S	915.929	-1.76967	0.144813	-12.2204	2.42e-34	5.47e-33
DNAJC12	1170.33	-4.29852	0.252265	-17.0397	4.17e-65	4.24e-63
CYP2C18	128.521	-1.50773	0.290846	-5.18395	2.17e-07	7.25e-07
KRT23	171.013	-1.91647	0.355566	-5.38993	7.05e-08	2.47e-07
RUNDC3A	76.9634	-1.78555	0.238291	-7.49318	6.72e-14	4e-13
CSF3	476.172	4.68413	0.317241	14.7652	2.46e-49	1.24e-47
WNT3	492.247	-2.09152	0.135487	-15.4371	9.21e-54	5.7e-52
ASPA	83.3583	2.69126	0.171009	15.7376	8.36e-56	5.62e-54
TRIM16L	747.983	-1.92005	0.215089	-8.92674	4.39e-19	3.86e-18
CDK5RAP3	370.062	-1.75492	0.158714	-11.0571	2.03e-28	3.28e-27
ENO3	651.992	-2.62995	0.244578	-10.753	5.74e-27	8.47e-26
RASD1	4427.38	-1.68472	0.234112	-7.19621	6.19e-13	3.4e-12
SLC6A4	1187.34	6.15547	0.312721	19.6835	2.98e-86	7.91e-84
ALDH3A1	1997.59	-1.93982	0.346202	-5.60314	2.11e-08	7.78e-08
CCL7	49.8402	-1.88695	0.265165	-7.11613	1.11e-12	5.99e-12
CCL2	2586.26	1.5061	0.161059	9.35124	8.66e-21	8.55e-20
CCL1	4.57758	-1.80459	0.331282	-5.4473	5.11e-08	1.82e-07
KRT32	8.896	-1.94567	0.349064	-5.57397	2.49e-08	9.13e-08
KAT2A	2894.15	-1.73364	0.0979362	-17.7018	4.06e-70	5.11e-68
HSD17B1	46.1566	-2.08158	0.191309	-10.8807	1.42e-27	2.19e-26
COL1A1	133688	-2.91307	0.190783	-15.269	1.23e-52	7.2e-51
SGCA	261.214	1.97368	0.173375	11.3839	5.03e-30	8.98e-29
ABCC3	11152.2	-2.53699	0.158752	-15.9809	1.74e-57	1.26e-55
PHOX2B	6.57072	-4.64323	0.752346	-6.17167	6.76e-10	2.88e-09
GABRA4	1.87568	2.4236	0.461904	5.24699	1.55e-07	5.24e-07
UGT2B10	1.61095	-2.79694	0.619408	-4.5155	6.32e-06	1.8e-05
CWH43	42.9405	2.28501	0.377486	6.05323	1.42e-09	5.86e-09
ODAM	30.7344	3.2786	0.301236	10.8838	1.38e-27	2.12e-26
NMU	252.263	-4.62612	0.269583	-17.1603	5.26e-66	5.54e-64
WFS1	2996.39	1.71339	0.099864	17.1572	5.55e-66	5.82e-64
ANXA10	146.128	-5.64371	0.429893	-13.1282	2.27e-39	6.78e-38
GALNT7	3056.83	-1.69152	0.109102	-15.5041	3.25e-54	2.06e-52
NEIL3	218.046	-4.27075	0.221688	-19.2647	1.06e-82	2.34e-80
NKX3-2	18.1198	-3.59723	0.328027	-10.9663	5.55e-28	8.75e-27
HGFAC	29.9386	-2.9633	0.28283	-10.4773	1.1e-25	1.5e-24
LRP2BP	240.044	1.93867	0.131232	14.7728	2.19e-49	1.11e-47
NCAPG	597.74	-3.21511	0.171209	-18.7789	1.12e-78	2.07e-76
UGDH	7633.14	-1.89086	0.174463	-10.8382	2.27e-27	3.44e-26
CRYAB	680.447	1.93865	0.16049	12.0796	1.35e-33	2.94e-32
DBX1	0.802664	-1.59822	0.736496	-2.17003	0.0300048	0.0499331
ZBTB16	1564.87	2.47794	0.256874	9.64651	5.09e-22	5.46e-21
B3GAT1	278.492	-2.26727	0.26058	-8.70088	3.29e-18	2.71e-17
FOLR3	52.4069	3.28345	0.304184	10.7943	3.66e-27	5.47e-26
APOA4	1.19375	-2.3741	0.927734	-2.55903	0.0104964	0.0190282
APOC3	2.50608	-1.66367	0.727805	-2.28588	0.0222613	0.0380363
NECTIN1	2428.65	-1.61346	0.14294	-11.2877	1.51e-29	2.62e-28
KIAA1549L	103.008	-1.86318	0.23954	-7.77818	7.36e-15	4.72e-14
MDK	14331.3	-3.1151	0.155485	-20.0348	2.74e-89	8.59e-87
SLC35F2	1927.44	-1.87344	0.113219	-16.547	1.68e-61	1.43e-59
ELMOD1	19.7918	1.74885	0.210633	8.30282	1.02e-16	7.49e-16
CALCA	3328.22	-7.12262	0.535261	-13.3068	2.11e-40	6.65e-39
POU2AF1	1166.88	-1.59964	0.200379	-7.98307	1.43e-15	9.66e-15
PTPN5	24.1013	3.41408	0.239927	14.2296	6e-46	2.49e-44
VWF	13780.7	2.31082	0.146578	15.7652	5.4e-56	3.67e-54
DAO	3.72501	2.44106	0.218044	11.1953	4.3e-29	7.25e-28
IL23A	125.382	-2.12363	0.175358	-12.1103	9.32e-34	2.05e-32
CYP27B1	347.679	-2.38624	0.161511	-14.7744	2.14e-49	1.09e-47
LIN7A	299.658	2.59468	0.18141	14.3029	2.1e-46	8.95e-45
ACSS3	677.024	1.62056	0.177472	9.13138	6.76e-20	6.31e-19
FOXM1	1329.11	-3.37601	0.171771	-19.6542	5.32e-86	1.36e-83
RAD51AP1	452.339	-2.08417	0.151313	-13.7739	3.66e-43	1.33e-41
ART4	89.3516	2.29921	0.216083	10.6404	1.93e-26	2.76e-25
RASAL1	504.301	-4.0535	0.198066	-20.4654	4.38e-93	1.69e-90
ENDOU	10.5767	1.68532	0.172732	9.75686	1.72e-22	1.92e-21
FZD10	272.267	-1.59169	0.319789	-4.9773	6.45e-07	2.05e-06
TIMELESS	2130.22	-1.74437	0.110198	-15.8294	1.95e-56	1.36e-54
GAPDH	56645.1	-1.68278	0.110481	-15.2314	2.19e-52	1.26e-50
GNB3	48.5853	-1.82458	0.167949	-10.8639	1.71e-27	2.61e-26
CDCA3	489.326	-3.31091	0.162393	-20.3883	2.13e-92	7.86e-90
SLCO1B3	86.9128	-6.62623	0.531091	-12.4766	1e-35	2.47e-34
APOBEC1	34.7846	-6.89426	0.560265	-12.3054	8.48e-35	1.97e-33
RSPH4A	264.169	1.83562	0.257387	7.13177	9.91e-13	5.37e-12
NEDD9	8031.59	1.61199	0.149193	10.8047	3.27e-27	4.9e-26
ADTRP	232.833	2.12975	0.187519	11.3575	6.81e-30	1.2e-28
SASH1	1987.19	1.90124	0.0990539	19.194	4.15e-82	8.66e-80
OPRM1	2.32209	-2.04669	0.421403	-4.85686	1.19e-06	3.68e-06
TULP1	10.3927	-1.53579	0.226044	-6.79423	1.09e-11	5.43e-11
IL17A	2.96498	-2.20424	0.466251	-4.7276	2.27e-06	6.8e-06
PHACTR1	397.726	2.26895	0.146456	15.4924	3.91e-54	2.45e-52
MDGA1	372.881	1.8789	0.151145	12.4312	1.77e-35	4.28e-34
CD83	1593.23	1.69767	0.122989	13.8035	2.43e-43	8.91e-42
FHL5	170.734	2.83488	0.170143	16.6617	2.49e-62	2.19e-60
KHDRBS2	121.801	1.79636	0.245449	7.31865	2.5e-13	1.42e-12
PRDM13	8.84173	-5.06501	0.560598	-9.035	1.64e-19	1.49e-18
SIM1	9.66207	-3.78135	0.515171	-7.33999	2.14e-13	1.22e-12
COL9A1	13.4413	-2.10546	0.274219	-7.67801	1.62e-14	1.01e-13
NR2E1	15.4344	-4.8265	0.428814	-11.2555	2.18e-29	3.74e-28
PHACTR2	1989.9	1.59682	0.100738	15.8512	1.38e-56	9.68e-55
UNC93A	17.6784	-5.87523	0.494227	-11.8877	1.37e-32	2.83e-31
PACRG	85.5655	2.10765	0.250215	8.42338	3.66e-17	2.78e-16
C6orf118	83.9664	2.05331	0.346594	5.92427	3.14e-09	1.25e-08
PDE10A	681.204	-1.6022	0.255782	-6.26394	3.75e-10	1.63e-09
TTK	474.575	-3.31287	0.171618	-19.3037	5e-83	1.11e-80
CCN6	39.8116	-3.26079	0.34237	-9.52418	1.66e-21	1.73e-20
CLIC5	3637.75	3.64237	0.210347	17.316	3.56e-67	3.94e-65
TBX18	140.93	-2.70879	0.340988	-7.94394	1.96e-15	1.31e-14
SEMA5A	1532.76	2.60277	0.166208	15.6598	2.85e-55	1.88e-53
C7	5385.19	1.82541	0.227	8.04146	8.88e-16	6.1e-15
GHR	148.315	2.06942	0.170218	12.1575	5.24e-34	1.17e-32
KIF20A	879.578	-3.17655	0.147114	-21.5924	2.12e-103	1.57e-100
HBEGF	1880.65	2.60078	0.153088	16.9888	9.95e-65	9.88e-63
HAVCR1	129.047	-5.28684	0.343287	-15.4006	1.62e-53	9.88e-52
THBS4	328.017	-1.68973	0.266744	-6.33465	2.38e-10	1.05e-09
GABRG2	18.2457	-4.94064	0.660694	-7.47795	7.55e-14	4.47e-13
LMNB1	2093.27	-1.88684	0.12381	-15.2397	1.93e-52	1.11e-50
NPR3	1202.18	1.8298	0.162899	11.2327	2.82e-29	4.81e-28
SLC27A6	30.7804	2.39366	0.352774	6.78525	1.16e-11	5.76e-11
IRX4	7.23771	-3.93943	0.583956	-6.7461	1.52e-11	7.47e-11
PCDH12	1102.95	1.70367	0.112899	15.0902	1.88e-51	1.04e-49
LIFR	3846.69	1.7128	0.143275	11.9547	6.14e-33	1.29e-31
CDX1	17.8493	-1.83299	0.193876	-9.45441	3.25e-21	3.3e-20
KNG1	12.3769	-2.54337	0.434767	-5.84997	4.92e-09	1.93e-08
HRG	4.36457	-3.13674	0.416773	-7.52626	5.22e-14	3.14e-13
HGD	1077.51	-3.80006	0.289528	-13.125	2.37e-39	7.07e-38
RBP2	36.1939	2.93821	0.285522	10.2906	7.77e-25	1e-23
BCHE	208.983	2.44904	0.216172	11.3291	9.41e-30	1.65e-28
LRRC31	311.554	-1.60531	0.288591	-5.56258	2.66e-08	9.73e-08
COL7A1	1232.34	-3.14959	0.234622	-13.4241	4.37e-41	1.42e-39
ECT2	2358.76	-2.16255	0.133628	-16.1834	6.61e-59	5.09e-57
HYAL1	1145.78	1.90132	0.202007	9.41218	4.86e-21	4.87e-20
HHLA2	1467.54	-2.29802	0.374907	-6.12957	8.81e-10	3.71e-09
PODXL2	2331.82	-3.28049	0.188682	-17.3863	1.05e-67	1.19e-65
UPK1B	214.269	-3.09441	0.476874	-6.48895	8.64e-11	3.97e-10
EFCC1	307.299	2.56729	0.148345	17.3062	4.22e-67	4.65e-65
ARHGEF26	1162.1	2.71905	0.137894	19.7184	1.5e-86	4e-84
VIPR1	1232.18	3.21638	0.176134	18.261	1.69e-74	2.56e-72
TNNC1	686.477	3.5312	0.200264	17.6327	1.38e-69	1.7e-67
SLC4A3	374.415	-1.85684	0.179551	-10.3415	4.57e-25	6e-24
CENPA	292.639	-3.65658	0.183686	-19.9067	3.56e-88	1.01e-85
FNDC4	611.742	-1.98101	0.186961	-10.5959	3.11e-26	4.41e-25
REEP6	962.281	-2.25871	0.189432	-11.9236	8.92e-33	1.86e-31
GCG	4.1004	-3.47943	0.795984	-4.37122	1.24e-05	3.4e-05
GRB14	419.953	-1.53095	0.195152	-7.84494	4.33e-15	2.83e-14
TLX2	9.78263	-2.73427	0.320055	-8.54314	1.31e-17	1.03e-16
SPTBN1	22126	1.77795	0.0955083	18.6156	2.4e-77	4.15e-75
ACADL	314.107	3.15026	0.232609	13.5432	8.69e-42	2.94e-40
EFEMP1	6573.87	1.60909	0.149201	10.7847	4.06e-27	6.05e-26
REG1A	54.1864	-5.02956	0.649023	-7.74942	9.23e-15	5.87e-14
IGFBP2	9278.83	-1.57025	0.231899	-6.77128	1.28e-11	6.32e-11
OTX1	281.004	-3.38457	0.173331	-19.5266	6.52e-85	1.59e-82
WNT6	12.402	-1.86601	0.240428	-7.76119	8.41e-15	5.36e-14
IL1RL2	150.905	-2.25379	0.152387	-14.7899	1.7e-49	8.69e-48
IL1RL1	599.816	2.96635	0.279995	10.5943	3.17e-26	4.48e-25
IL18R1	287.516	1.60763	0.14245	11.2856	1.55e-29	2.68e-28
SLC9A2	141.203	-2.32746	0.307296	-7.57401	3.62e-14	2.21e-13
FHL2	2927.97	-2.34684	0.161881	-14.4973	1.26e-47	5.74e-46
ABCB6	39.3698	-2.3878	0.174588	-13.6768	1.4e-42	4.92e-41
TPO	26.9969	-1.85513	0.248338	-7.47018	8.01e-14	4.73e-13
PROC	200.093	-3.9438	0.25796	-15.2884	9.13e-53	5.37e-51
QPCT	2187.04	-2.67551	0.23555	-11.3586	6.72e-30	1.19e-28
DLX2	3.64666	-2.78934	0.449371	-6.2072	5.39e-10	2.31e-09
LCT	63.8761	-4.0441	0.35929	-11.2558	2.17e-29	3.72e-28
PLCL1	250.978	1.8036	0.116256	15.5141	2.79e-54	1.77e-52
KISS1R	81.9971	-6.28351	0.339027	-18.5339	1.1e-76	1.85e-74
EPAS1	28547.1	2.7073	0.111301	24.3242	1.09e-130	5.84e-127
VAX2	52.5038	-1.52385	0.201381	-7.567	3.82e-14	2.32e-13
TNR	69.0873	3.91416	0.254649	15.3708	2.57e-53	1.54e-51
RALGPS2	1474.95	-1.5698	0.101759	-15.4267	1.08e-53	6.68e-52
ANGPTL1	161.984	2.72074	0.165148	16.4746	5.59e-61	4.63e-59
OPRD1	85.8478	-2.29165	0.259128	-8.84367	9.26e-19	7.95e-18
LEPR	1283.87	1.86613	0.175545	10.6305	2.15e-26	3.07e-25
PRG4	620.88	3.09596	0.270159	11.4598	2.1e-30	3.84e-29
NCF2	2511.47	1.69456	0.131656	12.8711	6.54e-38	1.81e-36
PLA2G4A	2584.07	-2.41594	0.218712	-11.0462	2.29e-28	3.69e-27
AGMAT	168.319	-2.60696	0.154516	-16.8718	7.26e-64	6.89e-62
CFHR3	58.3592	-2.48153	0.244307	-10.1574	3.07e-24	3.83e-23
NT5C1A	11.6309	-2.28006	0.362526	-6.28938	3.19e-10	1.4e-09
ST6GALNAC5	543.509	2.20576	0.165988	13.2886	2.69e-40	8.44e-39
ADGRL2	2342.62	1.94207	0.139271	13.9446	3.39e-44	1.3e-42
MFAP2	896.335	-1.56952	0.15578	-10.0752	7.11e-24	8.66e-23
ACTL8	13.8028	-5.6586	0.577446	-9.79935	1.13e-22	1.28e-21
KIF17	126.104	1.9938	0.126142	15.806	2.83e-56	1.95e-54
CR2	572.973	-1.75542	0.263634	-6.65857	2.77e-11	1.33e-10
SLC2A1	8107.7	-3.53885	0.186421	-18.9831	2.35e-80	4.51e-78
CDC20	1586.54	-3.80765	0.170622	-22.3164	2.56e-110	2.82e-107
ARTN	112.449	-2.66882	0.215561	-12.3808	3.32e-35	7.89e-34
MROH9	29.7555	2.61329	0.306467	8.52716	1.5e-17	1.18e-16
PLPPR5	5.04222	2.54936	0.29913	8.52257	1.56e-17	1.22e-16
NEK2	695.228	-3.75031	0.168752	-22.2238	2.02e-109	2.12e-106
CENPF	2339.46	-3.4679	0.162274	-21.3707	2.5e-101	1.56e-98
SLC5A9	148.071	2.58304	0.223896	11.5367	8.61e-31	1.62e-29
CHRNB4	30.2599	-3.41916	0.251784	-13.5797	5.28e-42	1.82e-40
MUC5B	31371.3	-3.94815	0.356428	-11.077	1.62e-28	2.64e-27
MMP8	26.3775	-1.73657	0.295538	-5.87597	4.2e-09	1.66e-08
APOA1	14.5031	1.68343	0.252644	6.66325	2.68e-11	1.29e-10
SLC8A2	35.4144	-1.75934	0.295116	-5.96154	2.5e-09	1.01e-08
KIF14	436.462	-3.72283	0.169734	-21.9333	1.25e-106	1.1e-103
TTR	30.4517	-2.80034	0.482922	-5.79874	6.68e-09	2.59e-08
ATP10B	716.56	-5.4601	0.272509	-20.0364	2.65e-89	8.37e-87
ELOVL4	106.424	-2.02768	0.234014	-8.6648	4.52e-18	3.68e-17
FILIP1	378.201	1.82426	0.174274	10.4678	1.21e-25	1.65e-24
CNR1	320.135	1.56401	0.209108	7.47945	7.46e-14	4.42e-13
ADGB	53.3797	2.1839	0.335047	6.51819	7.12e-11	3.29e-10
ARG1	11.6391	1.57079	0.177925	8.82836	1.06e-18	9.05e-18
CCN2	10927.6	1.60695	0.149422	10.7544	5.65e-27	8.34e-26
TCF21	294.108	3.1331	0.200483	15.6278	4.71e-55	3.09e-53
CASQ2	72.6983	2.75786	0.216094	12.7623	2.66e-37	7.12e-36
ABCG2	301.373	2.07671	0.141044	14.7239	4.53e-49	2.25e-47
SPP1	25075	-4.82173	0.241983	-19.9259	2.43e-88	7.04e-86
PCDH17	1160.34	1.74906	0.125323	13.9564	2.88e-44	1.11e-42
GDA	153.17	-3.31797	0.37555	-8.83497	1e-18	8.57e-18
KLF9	3151.34	1.74557	0.112812	15.4733	5.26e-54	3.28e-52
ECRG4	163.714	2.54901	0.276936	9.2043	3.44e-20	3.27e-19
TRIM67	16.0767	-2.35006	0.237471	-9.8962	4.32e-23	5.02e-22
SLC46A2	306.244	1.92242	0.25907	7.42047	1.17e-13	6.8e-13
NR4A3	936.493	2.33921	0.215122	10.8739	1.54e-27	2.35e-26
ONECUT2	212.289	-4.94853	0.307317	-16.1023	2.46e-58	1.86e-56
PPP4R4	101.133	1.8021	0.223626	8.05855	7.72e-16	5.32e-15
LGALSL	1232.56	1.84476	0.126316	14.6043	2.64e-48	1.25e-46
EPCAM	21611.9	-1.65278	0.0985375	-16.7731	3.84e-63	3.54e-61
TECTB	1.3884	-1.52116	0.498037	-3.05431	0.00225581	0.00457763
CNNM1	105.04	-1.7873	0.269379	-6.6349	3.25e-11	1.55e-10
HELLS	658.921	-2.31536	0.12867	-17.9945	2.15e-72	3e-70
PRLHR	3.52403	-2.46978	0.65893	-3.74817	0.000178129	0.000423683
CFAP58	70.9729	1.90876	0.223792	8.52915	1.47e-17	1.16e-16
CPN1	6.38493	-4.84234	0.866068	-5.59118	2.26e-08	8.31e-08
SFRP5	103.761	2.58578	0.309694	8.34947	6.86e-17	5.11e-16
HOXB8	141.905	-3.45204	0.360172	-9.58442	9.3e-22	9.83e-21
HOXB1	3.36584	-1.69659	0.480236	-3.53282	0.000411156	0.000930816
DUSP1	18554.8	1.57457	0.164656	9.5628	1.15e-21	1.2e-20
TEK	986.116	3.29087	0.142284	23.1289	2.37e-118	4.07e-115
INSL4	136.986	-7.61371	0.666435	-11.4245	3.15e-30	5.7e-29
CCDC170	461.6	1.68916	0.206464	8.18141	2.81e-16	2e-15
MYCT1	522.237	2.27827	0.115309	19.7579	6.86e-87	1.85e-84
KCNJ5	493.659	1.78225	0.194503	9.16307	5.04e-20	4.75e-19
TEX11	14.1486	-3.43493	0.279036	-12.31	8e-35	1.86e-33
IQSEC3	122.575	2.56761	0.17858	14.378	7.12e-47	3.1e-45
TNFSF11	116.097	-4.0748	0.268892	-15.154	7.13e-52	4.03e-50
SOHLH2	36.9374	-4.44282	0.387238	-11.4731	1.8e-30	3.31e-29
SMAD9	500.562	1.51209	0.170976	8.84391	9.24e-19	7.93e-18
EGR1	13669.1	1.85677	0.17176	10.8103	3.08e-27	4.62e-26
SOCS2	1391.14	1.97728	0.173844	11.3739	5.64e-30	1e-28
DUSP4	4884.88	-2.4397	0.22315	-10.933	8.01e-28	1.25e-26
CHRNA2	8.61274	3.64829	0.313817	11.6255	3.06e-31	5.86e-30
ADRA1A	33.3965	3.49172	0.300643	11.6142	3.49e-31	6.66e-30
PDLIM2	1017.27	1.96837	0.103813	18.9607	3.6e-80	6.88e-78
NPPB	1.94901	-1.93982	0.574964	-3.37381	0.000741343	0.00162161
TBX2	1539.82	1.88128	0.133432	14.0992	3.84e-45	1.55e-43
TBX4	632.33	2.18166	0.166075	13.1366	2.03e-39	6.08e-38
NCAPH	683.332	-2.99753	0.157396	-19.0445	7.3e-81	1.44e-78
LRAT	203.095	-1.70371	0.219733	-7.75352	8.94e-15	5.69e-14
MND1	1.54636	-2.0685	0.319	-6.48432	8.91e-11	4.08e-10
ABCC11	18.0756	-2.15746	0.212042	-10.1747	2.57e-24	3.22e-23
IAPP	1.46723	-2.62535	0.607057	-4.32471	1.53e-05	4.16e-05
AL139327.1	3.71453	-3.29334	1.02399	-3.21618	0.00129909	0.00273835
DEPDC7	160.734	-2.38089	0.208103	-11.4409	2.61e-30	4.74e-29
CAT	5800.66	1.91429	0.102052	18.758	1.67e-78	3.02e-76
GJB6	204.197	-5.16925	0.355536	-14.5393	6.83e-48	3.16e-46
GJA3	17.1947	-1.88653	0.278677	-6.76957	1.29e-11	6.39e-11
ADGRB2	328.774	-1.56983	0.171191	-9.17001	4.73e-20	4.46e-19
CCRL2	447.041	1.54441	0.139616	11.0619	1.92e-28	3.11e-27
TMEM156	304.469	-2.42899	0.201047	-12.0817	1.32e-33	2.87e-32
CSMD2	141.841	-1.70457	0.186386	-9.14538	5.94e-20	5.56e-19
HPCA	21.9113	-2.63121	0.205453	-12.8069	1.5e-37	4.07e-36
PAEP	3644.75	-7.6318	0.430873	-17.7124	3.36e-70	4.26e-68
OBP2A	20.5569	-3.16426	0.41829	-7.56474	3.89e-14	2.36e-13
LDB3	85.724	1.62745	0.160555	10.1364	3.81e-24	4.71e-23
NXPH1	9.14709	-4.42224	0.446499	-9.90427	3.99e-23	4.64e-22
RAMP3	1174.63	3.19329	0.138039	23.1332	2.15e-118	3.84e-115
TWIST1	126.669	-2.45971	0.243839	-10.0875	6.28e-24	7.67e-23
GLIPR2	2312.13	2.19541	0.126886	17.3022	4.53e-67	4.97e-65
RECK	608.962	1.5943	0.107154	14.8785	4.54e-50	2.38e-48
SPINK4	64.6381	-5.57515	0.472804	-11.7917	4.31e-32	8.66e-31
TAF1L	6.50121	-2.73682	0.363142	-7.53649	4.83e-14	2.91e-13
DNAI1	160.012	1.80464	0.296676	6.08286	1.18e-09	4.91e-09
CNTFR	38.2059	2.41164	0.281033	8.58134	9.38e-18	7.46e-17
AKR1D1	4.01595	-2.36579	0.330839	-7.15089	8.62e-13	4.69e-12
SFTPA1	202147	2.82124	0.302997	9.31113	1.26e-20	1.24e-19
PLAU	6218.82	-2.59473	0.199139	-13.0297	8.29e-39	2.41e-37
EGR2	876.747	1.8396	0.148821	12.3611	4.24e-35	1e-33
ZWINT	1429.6	-2.6463	0.134502	-19.6748	3.55e-86	9.23e-84
CIT	6228.63	-2.05618	0.211129	-9.73896	2.06e-22	2.28e-21
NECAB1	200.237	3.29684	0.179754	18.3408	3.91e-75	6.1e-73
GUCY1B2	165.521	-2.20399	0.22478	-9.80509	1.07e-22	1.21e-21
CENPK	308.201	-2.20195	0.142212	-15.4835	4.48e-54	2.81e-52
ITIH5	1189.12	2.0939	0.191627	10.9269	8.57e-28	1.33e-26
MMP19	1137.71	2.04834	0.157477	13.0072	1.11e-38	3.22e-37
NR4A1	6547.32	1.7612	0.20159	8.7365	2.4e-18	2e-17
PDE1B	226.854	1.559	0.1445	10.789	3.88e-27	5.79e-26
HOXC13	88.3759	-7.12865	0.509987	-13.9781	2.12e-44	8.24e-43
HOXC11	124.701	-6.97604	0.525766	-13.2683	3.53e-40	1.1e-38
HOXC12	50.9586	-7.78857	0.732136	-10.6382	1.98e-26	2.83e-25
STIL	574.997	-2.5315	0.126164	-20.0652	1.49e-89	4.84e-87
HJURP	711.034	-3.87749	0.174008	-22.2834	5.35e-110	5.74e-107
COL10A1	2768.45	-4.60761	0.214419	-21.4888	1.98e-102	1.31e-99
PLP1	9.69749	1.52078	0.321521	4.72996	2.25e-06	6.73e-06
SERPINA7	1.06753	-2.20769	0.726708	-3.03793	0.00238212	0.00481528
H2BW1	1.23002	-2.3597	0.864645	-2.7291	0.00635082	0.0119643
NRK	442.23	-3.81064	0.286572	-13.2973	2.4e-40	7.54e-39
ESX1	1.19675	-2.36655	0.982045	-2.40982	0.0159606	0.0280238
MAGEA9	1.1435	-2.41968	1.08812	-2.22372	0.0261671	0.0440521
C4BPB	478.113	-2.18689	0.272237	-8.03302	9.51e-16	6.52e-15
INHA	403.609	-6.00331	0.380197	-15.79	3.64e-56	2.5e-54
MOGAT1	3.96842	2.61589	0.266438	9.81798	9.42e-23	1.07e-21
FAM124B	97.5879	1.88333	0.13216	14.2504	4.46e-46	1.87e-44
CTCFL	7.34528	-1.59313	0.45607	-3.49317	0.000477323	0.0010719
PI3	284.998	-1.88011	0.314581	-5.97657	2.28e-09	9.23e-09
WFDC3	506.289	-3.97461	0.241172	-16.4804	5.07e-61	4.21e-59
ARHGAP40	488.034	-3.71478	0.23309	-15.9371	3.5e-57	2.51e-55
TOX2	417.82	1.51772	0.146473	10.3618	3.7e-25	4.88e-24
GTSF1L	2.6065	-2.64613	0.334315	-7.91509	2.47e-15	1.64e-14
EDN3	17.6059	2.71462	0.404702	6.70769	1.98e-11	9.63e-11
RBPJL	3.20716	-1.75253	0.341918	-5.12559	2.97e-07	9.77e-07
C20orf85	523.538	2.30847	0.374451	6.16496	7.05e-10	3e-09
PCK1	64.103	-2.52227	0.493307	-5.11298	3.17e-07	1.04e-06
MAGEA10	71.8926	-7.0023	0.759972	-9.21389	3.15e-20	3e-19
IL17C	26.7963	-3.78873	0.320839	-11.8088	3.51e-32	7.09e-31
POF1B	674.465	-1.80017	0.250081	-7.19836	6.09e-13	3.35e-12
LYPD3	877.634	-3.50338	0.24839	-14.1043	3.57e-45	1.44e-43
CEACAM8	38.2158	2.15143	0.364612	5.90061	3.62e-09	1.44e-08
NDP	37.5589	-2.78937	0.348952	-7.99356	1.31e-15	8.89e-15
GRM4	38.7079	-2.74664	0.299166	-9.18096	4.27e-20	4.04e-19
PACSIN1	121.415	-2.51382	0.208831	-12.0376	2.25e-33	4.84e-32
H1-3	13.6131	-3.80775	0.336924	-11.3015	1.29e-29	2.24e-28
UNC5CL	700.81	-3.10739	0.169483	-18.3346	4.38e-75	6.79e-73
H1-1	1.34914	-2.37935	0.76807	-3.09782	0.00194947	0.00399757
RPS10	69.1731	-1.69019	0.133175	-12.6915	6.59e-37	1.72e-35
H2BC11	115.061	-2.15823	0.230455	-9.36512	7.6e-21	7.52e-20
OR2B6	8.8587	-3.69221	0.356861	-10.3463	4.35e-25	5.71e-24
SPDEF	1870.59	-3.28477	0.205695	-15.9692	2.1e-57	1.52e-55
SOX4	10851.5	-1.68983	0.104499	-16.1707	8.11e-59	6.23e-57
NRN1	490.084	1.63963	0.182341	8.9921	2.43e-19	2.18e-18
RPP40	242.104	-1.57783	0.108081	-14.5986	2.87e-48	1.35e-46
RUNX2	863.794	-1.59316	0.126846	-12.5598	3.51e-36	8.81e-35
EREG	1427.67	-2.4823	0.362643	-6.84504	7.65e-12	3.86e-11
MYRF	2235.54	1.743	0.211315	8.24835	1.61e-16	1.17e-15
AHNAK	39675.7	1.98913	0.143299	13.881	8.26e-44	3.12e-42
PIWIL1	17.1666	-5.0542	0.477314	-10.5888	3.36e-26	4.74e-25
SOX21	207.071	-2.68152	0.318719	-8.41341	3.98e-17	3.02e-16
HROB	302.824	-2.7711	0.150078	-18.4644	3.99e-76	6.62e-74
TEKT3	33.5571	1.8335	0.205373	8.92761	4.35e-19	3.84e-18
MYH2	12.9691	3.17677	0.246687	12.8777	6.01e-38	1.67e-36
MSTO1	608.035	-1.55923	0.0857544	-18.1825	7.11e-74	1.06e-71
MIR9-1HG	183.394	-5.29867	0.307967	-17.2053	2.42e-66	2.6e-64
SRMS	82.3287	-2.47222	0.223389	-11.0669	1.82e-28	2.95e-27
IL37	411.833	-6.26398	0.402951	-15.5453	1.71e-54	1.09e-52
FOSB	9032.83	3.30453	0.281318	11.7466	7.35e-32	1.45e-30
SDCBP2	932.163	-1.62025	0.220021	-7.36408	1.78e-13	1.02e-12
DEFB126	2.53929	-3.31814	0.686221	-4.83538	1.33e-06	4.08e-06
CD93	5765.59	2.24451	0.12239	18.339	4.04e-75	6.29e-73
NKX2-4	4.55474	-4.0552	0.712025	-5.69531	1.23e-08	4.66e-08
NKX2-2	1.53867	-2.53065	0.765606	-3.30542	0.000948354	0.00204319
CSTL1	7.5526	-4.45757	0.485955	-9.17281	4.61e-20	4.35e-19
BMP2	1500.74	1.80017	0.184269	9.76928	1.53e-22	1.71e-21
FLRT3	2663.26	1.83247	0.182946	10.0164	1.29e-23	1.55e-22
OTOR	1.31084	-2.07429	0.512859	-4.04455	5.24e-05	0.000133781
BANF2	1.20529	-2.27765	0.572565	-3.97798	6.95e-05	0.000174628
SIRPD	4.453	2.24657	0.170955	13.1412	1.91e-39	5.73e-38
S1PR4	361.977	1.75968	0.128409	13.7038	9.64e-43	3.42e-41
FAM83C	2.2888	-2.10052	0.526039	-3.99308	6.52e-05	0.00016464
F10	179.983	1.5107	0.173287	8.71791	2.83e-18	2.34e-17
SLURP1	1.89608	-2.23902	0.477839	-4.68572	2.79e-06	8.28e-06
PDCD2L	204.303	-1.5685	0.107433	-14.5999	2.81e-48	1.33e-46
KIRREL2	53.9286	-3.66654	0.340904	-10.7553	5.59e-27	8.26e-26
FLRT1	26.0489	-1.91623	0.189284	-10.1236	4.34e-24	5.35e-23
PRKCG	17.3771	-2.55461	0.298777	-8.55023	1.23e-17	9.7e-17
SSX1	13.0226	-5.46532	0.908345	-6.01679	1.78e-09	7.28e-09
CFP	26.3147	1.81232	0.143914	12.5931	2.31e-36	5.83e-35
SIX1	1276.86	-2.39546	0.199262	-12.0216	2.74e-33	5.83e-32
RHOJ	646.026	1.88654	0.106289	17.7492	1.75e-70	2.23e-68
DLGAP5	749.877	-3.69783	0.171962	-21.5037	1.44e-102	9.94e-100
PZP	101.602	1.59804	0.273443	5.84412	5.09e-09	2e-08
PRDM7	2.06669	-2.28226	0.371461	-6.14402	8.05e-10	3.4e-09
OMG	196.726	1.55469	0.238322	6.52351	6.87e-11	3.18e-10
CTAG2	43.8647	-5.37044	0.901747	-5.9556	2.59e-09	1.04e-08
AVPR2	45.9508	1.93793	0.196109	9.88187	4.99e-23	5.76e-22
RGS13	70.8608	1.57763	0.193756	8.14236	3.88e-16	2.73e-15
EDN2	319.143	-1.86704	0.265099	-7.0428	1.88e-12	9.99e-12
MASP1	201.356	2.67349	0.192621	13.8795	8.43e-44	3.18e-42
PLAAT1	76.6022	-2.82128	0.237128	-11.8977	1.22e-32	2.51e-31
TSPAN8	4382.35	-2.13222	0.29226	-7.29562	2.97e-13	1.68e-12
BEST3	5.01823	-1.98619	0.380635	-5.21809	1.81e-07	6.08e-07
PTPRB	2307.55	2.65065	0.137922	19.2184	2.59e-82	5.52e-80
CRYGN	50.9429	-3.28315	0.264224	-12.4257	1.9e-35	4.56e-34
AUNIP	125.841	-2.36913	0.161544	-14.6655	1.07e-48	5.2e-47
KLF2	1525.93	1.75203	0.150886	11.6116	3.6e-31	6.86e-30
F2RL3	358.85	1.86709	0.158999	11.7428	7.69e-32	1.52e-30
SYNGR3	188.68	-2.85038	0.212563	-13.4096	5.31e-41	1.72e-39
PKMYT1	458.038	-3.00994	0.154462	-19.4867	1.42e-84	3.42e-82
CHTF18	787.158	-1.85228	0.123631	-14.9824	9.57e-51	5.18e-49
VIL1	1203.55	-7.06258	0.386476	-18.2743	1.33e-74	2.02e-72
GNG11	2264.74	1.69501	0.170289	9.95376	2.43e-23	2.86e-22
GNGT1	36.6088	-6.37578	0.439066	-14.5212	8.89e-48	4.08e-46
ZFP36	15327.4	1.80309	0.160512	11.2333	2.8e-29	4.78e-28
SRD5A3	2775.63	-1.56696	0.137814	-11.3701	5.89e-30	1.05e-28
SPINK2	53.1301	-2.77477	0.264159	-10.5042	8.26e-26	1.14e-24
PAICS	5916.78	-1.87201	0.0962346	-19.4526	2.77e-84	6.46e-82
PPAT	873.325	-1.90935	0.101093	-18.8872	1.45e-79	2.73e-77
ADM2	752.904	-3.45441	0.148332	-23.2884	5.81e-120	1.31e-116
VPREB3	82.0814	-1.98196	0.217329	-9.11962	7.54e-20	7.01e-19
MGAT3	742.092	3.01017	0.206382	14.5854	3.48e-48	1.63e-46
MCHR1	41.3383	-2.11477	0.211277	-10.0095	1.39e-23	1.66e-22
BAIAP2L2	301.593	-3.69148	0.240114	-15.3739	2.45e-53	1.48e-51
GALR3	1.63758	-2.25412	0.422931	-5.32976	9.83e-08	3.41e-07
IGLL1	13.9208	-3.07754	0.327354	-9.40127	5.39e-21	5.39e-20
KRT17	5795.74	-2.73341	0.302716	-9.02962	1.72e-19	1.56e-18
TBC1D27P	47.9393	-1.72449	0.262759	-6.563	5.27e-11	2.47e-10
DOCK4	1528.57	1.66083	0.100262	16.5649	1.25e-61	1.07e-59
VGF	74.0659	-4.23703	0.31683	-13.3732	8.67e-41	2.78e-39
STRIP2	521.918	-2.62522	0.209978	-12.5023	7.25e-36	1.8e-34
FEZF1	138.768	-5.64618	0.326355	-17.3007	4.64e-67	5.08e-65
HOXD3	45.9912	-1.85626	0.250762	-7.40245	1.34e-13	7.75e-13
PDE11A	29.8357	-1.58994	0.249735	-6.36652	1.93e-10	8.63e-10
GAD1	159.231	-3.76936	0.252839	-14.9081	2.92e-50	1.54e-48
HOXD11	5.63451	-4.46426	0.698082	-6.39504	1.61e-10	7.21e-10
HOXD13	17.2727	-5.96671	0.73394	-8.12969	4.3e-16	3.02e-15
CGNL1	2374.95	2.2267	0.134934	16.5022	3.54e-61	2.97e-59
ACKR4	84.5434	2.51342	0.191715	13.1102	2.88e-39	8.56e-38
E2F8	340.34	-3.1834	0.150723	-21.1208	5.12e-99	2.71e-96
PIMREG	303.525	-3.25401	0.183049	-17.7767	1.07e-70	1.38e-68
TXNDC17	3544.91	-1.66936	0.124812	-13.3751	8.46e-41	2.71e-39
ATP1B2	128.946	1.54376	0.15721	9.81973	9.26e-23	1.05e-21
KLK8	41.9203	-4.58211	0.562563	-8.14506	3.79e-16	2.67e-15
ADCY4	481.214	1.74324	0.1166	14.9505	1.54e-50	8.3e-49
EGLN3	3096.29	-3.08142	0.215146	-14.3225	1.58e-46	6.78e-45
CDO1	138.614	2.68505	0.18077	14.8535	6.61e-50	3.43e-48
ART1	3.9763	1.71804	0.28192	6.09405	1.1e-09	4.6e-09
SGO1	142.195	-3.1998	0.166579	-19.2088	3.12e-82	6.57e-80
CDH15	215.856	-2.15816	0.22692	-9.51063	1.9e-21	1.96e-20
LBP	103.234	-3.6007	0.405576	-8.87799	6.81e-19	5.91e-18
SYT5	59.1535	-2.51338	0.329347	-7.63141	2.32e-14	1.43e-13
TNNI3	64.231	-2.82818	0.323026	-8.75527	2.04e-18	1.7e-17
KCNA5	43.3953	2.28784	0.180715	12.66	9.85e-37	2.55e-35
STARD8	721.123	2.22462	0.111677	19.9202	2.72e-88	7.83e-86
FAM155B	145.345	-3.22302	0.231873	-13.8999	6.34e-44	2.41e-42
LDLR	6075.23	2.13606	0.131099	16.2935	1.1e-59	8.69e-58
DPP6	45.1345	3.27723	0.210362	15.579	1.01e-54	6.51e-53
NCAN	2.8796	-2.40975	0.338206	-7.12509	1.04e-12	5.63e-12
KIF1A	1703.93	-5.54097	0.408143	-13.576	5.56e-42	1.91e-40
USHBP1	145.518	2.28561	0.12009	19.0325	9.18e-81	1.8e-78
BMP15	0.75916	2.2811	0.368152	6.19608	5.79e-10	2.48e-09
CACNG6	93.0187	1.53847	0.350904	4.3843	1.16e-05	3.21e-05
UNC13A	94.3383	-1.73888	0.244451	-7.11343	1.13e-12	6.1e-12
KLHDC7B	347.967	-1.8423	0.19989	-9.21656	3.07e-20	2.93e-19
GDF15	4223.89	-1.50423	0.206499	-7.28443	3.23e-13	1.82e-12
IQCN	449.011	2.43635	0.187312	13.0069	1.12e-38	3.23e-37
SULT4A1	56.73	-3.97128	0.367604	-10.8032	3.33e-27	4.98e-26
SAMD10	585.795	-1.77097	0.104495	-16.9478	2e-64	1.95e-62
TNNT3	32.1443	1.59604	0.264163	6.04189	1.52e-09	6.28e-09
H19	1773.12	-2.27451	0.321029	-7.08506	1.39e-12	7.44e-12
COL5A1	14650	-2.02074	0.164149	-12.3104	7.96e-35	1.86e-33
CALY	32.8909	-2.9103	0.349577	-8.3252	8.42e-17	6.24e-16
CYP2E1	103.633	-1.51523	0.221564	-6.83879	7.99e-12	4.03e-11
HBZ	0.405237	1.64126	0.381556	4.3015	1.7e-05	4.6e-05
MNX1	118.305	-4.33863	0.234316	-18.5161	1.53e-76	2.57e-74
GATA5	53.4833	1.54771	0.194061	7.97539	1.52e-15	1.03e-14
RBBP8NL	237.114	-2.13141	0.13842	-15.3981	1.68e-53	1.02e-51
PRDM12	6.301	-3.2248	0.296341	-10.882	1.4e-27	2.16e-26
ARHGEF16	1790.97	-1.78843	0.104394	-17.1315	8.64e-66	9.02e-64
SMPDL3B	1860.44	-1.85094	0.149874	-12.3499	4.87e-35	1.15e-33
SLC6A8	1916.61	-1.91188	0.166814	-11.4611	2.07e-30	3.79e-29
PNCK	64.6262	-2.9304	0.271463	-10.7949	3.64e-27	5.44e-26
DUSP9	123.174	-4.65401	0.326615	-14.2492	4.53e-46	1.9e-44
SLC7A10	140.922	-4.85273	0.348219	-13.9359	3.84e-44	1.47e-42
BPIFA2	162.2	-4.78534	0.36056	-13.2719	3.37e-40	1.05e-38
COX4I2	268.505	2.23764	0.145266	15.4038	1.54e-53	9.43e-52
C1QL1	27.1945	-2.21942	0.278795	-7.96074	1.71e-15	1.15e-14
GFAP	44.756	-2.89449	0.252642	-11.4569	2.17e-30	3.97e-29
HIGD1B	141.72	2.70891	0.15419	17.5686	4.28e-69	5.11e-67
TEX101	7.90045	-2.41842	0.408445	-5.92104	3.2e-09	1.28e-08
CCL25	12.4483	-3.03905	0.309034	-9.83402	8.03e-23	9.15e-22
GINS2	556.119	-2.89758	0.157428	-18.4058	1.18e-75	1.9e-73
F12	156.089	-2.77062	0.175779	-15.7619	5.69e-56	3.86e-54
ADGRE3	68.0777	2.93081	0.190544	15.3813	2.18e-53	1.32e-51
AOC3	3814.13	2.63728	0.148129	17.8039	6.59e-71	8.65e-69
RAMP2	974.578	2.82188	0.125126	22.5524	1.27e-112	1.56e-109
G6PC	5.40277	-2.51183	0.63415	-3.96095	7.47e-05	0.000186858
TMEM204	1042.61	1.88843	0.108055	17.4766	2.16e-68	2.49e-66
KREMEN2	54.7694	-2.89835	0.225122	-12.8746	6.26e-38	1.74e-36
BARX1	737.94	-7.6188	0.426689	-17.8556	2.61e-71	3.48e-69
CA6	10.1661	-2.85331	0.400886	-7.11749	1.1e-12	5.94e-12
KRT34	1.64345	-2.57791	0.585254	-4.40477	1.06e-05	2.94e-05
KRT33B	1.18655	-2.30175	0.601534	-3.82646	0.000129999	0.000315293
TNS4	1668.08	-3.95559	0.293555	-13.4747	2.2e-41	7.29e-40
TOP2A	5418.32	-3.8703	0.162534	-23.8123	2.49e-125	7.13e-122
RAI2	625.751	2.13095	0.127061	16.7711	3.97e-63	3.66e-61
KRT17P1	1.86084	-1.87176	0.36955	-5.06498	4.08e-07	1.33e-06
LIN28A	10.4011	-4.4049	0.582383	-7.56358	3.92e-14	2.38e-13
PODNL1	703.596	-2.83845	0.207998	-13.6466	2.12e-42	7.38e-41
RTBDN	21.9131	-5.0438	0.413089	-12.21	2.75e-34	6.21e-33
SLC6A11	87.9042	-3.76301	0.369931	-10.1722	2.64e-24	3.3e-23
PPARG	1026.55	1.60268	0.175917	9.11042	8.21e-20	7.61e-19
FCRLA	204.3	-1.86457	0.228524	-8.15919	3.37e-16	2.39e-15
LINC00470	30.8737	-3.27066	0.457961	-7.14178	9.21e-13	5e-12
CNGA4	58.9678	1.97003	0.268703	7.33161	2.27e-13	1.29e-12
RAMP1	1619.42	-2.24357	0.18499	-12.1281	7.5e-34	1.65e-32
FIGNL1	790.57	-1.55454	0.105213	-14.7751	2.12e-49	1.08e-47
FTHL17	2.26509	-3.20208	1.08499	-2.95124	0.00316498	0.00627136
ITGB4	10821.7	-1.68388	0.181086	-9.29878	1.42e-20	1.38e-19
RGS22	124.643	2.04886	0.232955	8.79508	1.43e-18	1.21e-17
HSPA12B	453.028	2.76029	0.122944	22.4517	1.23e-111	1.43e-108
SSTR4	3.06331	3.99787	0.269011	14.8613	5.88e-50	3.06e-48
RHBG	48.7614	-4.68233	0.279643	-16.7439	6.27e-63	5.71e-61
NES	2957.77	1.55277	0.145986	10.6364	2.02e-26	2.88e-25
BCAN	79.4852	-2.84574	0.228364	-12.4614	1.21e-35	2.98e-34
FCRL2	183.471	-1.94416	0.222883	-8.72276	2.71e-18	2.25e-17
ACY3	171.511	-2.84312	0.199626	-14.2423	5.01e-46	2.09e-44
ALDH3B2	608.851	-2.89866	0.22718	-12.7593	2.77e-37	7.4e-36
TESMIN	243.243	-2.78713	0.210306	-13.2528	4.35e-40	1.34e-38
VSTM2L	3421.63	-2.08083	0.223336	-9.31703	1.2e-20	1.17e-19
DMGDH	149.815	-1.79841	0.215117	-8.36012	6.27e-17	4.69e-16
BHMT2	946.259	-2.93408	0.291554	-10.0636	8e-24	9.72e-23
ANGPTL3	8.20463	-2.84253	0.335015	-8.48478	2.16e-17	1.67e-16
SLC14A2	305.803	-4.18617	0.414814	-10.0917	6.01e-24	7.36e-23
TPTE2	9.61144	-2.39437	0.250094	-9.57386	1.03e-21	1.08e-20
ALOX5AP	2568.9	1.97498	0.154962	12.745	3.32e-37	8.85e-36
WASF3	276.13	1.87993	0.142887	13.1568	1.56e-39	4.7e-38
GPR12	13.8585	-1.81868	0.43213	-4.20865	2.57e-05	6.82e-05
MYH10	5877.93	1.51361	0.118967	12.723	4.41e-37	1.17e-35
MYBPH	150.954	-3.30062	0.327881	-10.0665	7.77e-24	9.45e-23
RXFP2	7.93614	2.91184	0.368762	7.89626	2.87e-15	1.9e-14
POSTN	12060.6	-1.61428	0.171215	-9.42839	4.16e-21	4.2e-20
STOML3	109.007	2.12507	0.335447	6.33505	2.37e-10	1.05e-09
KL	270.478	2.2864	0.211304	10.8204	2.75e-27	4.15e-26
STARD13	841.512	2.06732	0.100401	20.5907	3.33e-94	1.35e-91
EPHB2	1723.8	-2.23143	0.169946	-13.1302	2.21e-39	6.6e-38
PRAM1	359.254	2.14086	0.149692	14.3018	2.13e-46	9.08e-45
MYH11	5065.94	1.85169	0.184151	10.0552	8.71e-24	1.06e-22
PDZD2	1664.76	2.28068	0.17221	13.2436	4.91e-40	1.51e-38
MYO18B	22.0173	-2.35005	0.361522	-6.50044	8.01e-11	3.68e-10
C1QTNF6	1268.93	-2.32353	0.137377	-16.9136	3.57e-64	3.45e-62
FAM83F	427.587	-2.23031	0.269829	-8.26563	1.39e-16	1.01e-15
SEC14L4	203.854	1.51771	0.208384	7.28322	3.26e-13	1.83e-12
GIMAP6	1422.54	2.11701	0.119553	17.7077	3.66e-70	4.62e-68
GIMAP4	1720.23	1.50018	0.114512	13.1006	3.27e-39	9.7e-38
NTS	616.6	-3.16172	0.461232	-6.85494	7.13e-12	3.62e-11
LRRIQ1	204.316	1.58747	0.241789	6.56552	5.19e-11	2.43e-10
SFTPD	12164.8	2.20935	0.259388	8.51755	1.63e-17	1.27e-16
DYDC2	105.95	1.96735	0.255034	7.71407	1.22e-14	7.69e-14
CA1	12.7682	2.07454	0.292097	7.10223	1.23e-12	6.61e-12
LYVE1	647.968	3.26446	0.171839	18.9972	1.8e-80	3.46e-78
TEX15	35.6802	-3.21989	0.445711	-7.22418	5.04e-13	2.79e-12
GSC	15.7814	-2.49331	0.337806	-7.38089	1.57e-13	9.06e-13
CATSPERB	200.764	-2.12039	0.220836	-9.60164	7.87e-22	8.37e-21
LOXL2	2460.96	-1.77412	0.180218	-9.84431	7.25e-23	8.27e-22
PEBP4	1748.8	2.53709	0.296309	8.56229	1.11e-17	8.76e-17
ADAMDEC1	564.135	-2.26051	0.235713	-9.59009	8.8e-22	9.33e-21
CCNB1	1864.11	-2.99918	0.148088	-20.2527	3.36e-91	1.19e-88
CNTN6	155.436	3.57847	0.263943	13.5577	7.13e-42	2.43e-40
CHL1	1567.57	-1.52141	0.228055	-6.67123	2.54e-11	1.22e-10
TRPM1	3.11672	2.11638	0.305055	6.93768	3.99e-12	2.06e-11
REG4	221.753	-7.03804	0.541692	-12.9927	1.35e-38	3.88e-37
TSHB	0.663622	1.87657	0.27242	6.88852	5.64e-12	2.88e-11
GSTM5	208.59	2.43034	0.149415	16.2657	1.73e-59	1.36e-57
SYT6	10.9509	-2.19504	0.283722	-7.73659	1.02e-14	6.48e-14
CD101	254.617	2.76896	0.13466	20.5626	5.93e-94	2.38e-91
VTCN1	493.087	-2.81766	0.297278	-9.47821	2.59e-21	2.65e-20
FKBP11	1732.28	-1.76514	0.118501	-14.8956	3.52e-50	1.85e-48
MYCN	173.75	-3.53691	0.311744	-11.3456	7.8e-30	1.37e-28
SAA2	171.951	-2.24504	0.297788	-7.53906	4.73e-14	2.86e-13
CFHR4	2.32968	-3.19348	0.550152	-5.80472	6.45e-09	2.51e-08
CFHR5	1.23831	-2.11605	0.497843	-4.25044	2.13e-05	5.72e-05
ERN2	1077.79	-3.03539	0.332671	-9.12431	7.22e-20	6.72e-19
RAX	3.59339	-3.50784	0.570011	-6.15398	7.56e-10	3.2e-09
EMP1	8290.84	1.80775	0.138222	13.0786	4.37e-39	1.29e-37
SOX5	142.523	1.78501	0.156981	11.3709	5.84e-30	1.04e-28
SLCO1B1	8.90661	-5.02804	0.574685	-8.74922	2.15e-18	1.79e-17
SOX3	3.27058	-2.98131	0.624977	-4.77027	1.84e-06	5.57e-06
CDCA8	885.923	-3.07923	0.147823	-20.8306	2.29e-96	1.02e-93
DSG3	46.1724	-3.21036	0.422886	-7.59154	3.16e-14	1.93e-13
TCN1	1193.67	-6.79109	0.409127	-16.599	7.09e-62	6.13e-60
CLDN10	899.156	-4.14779	0.3078	-13.4756	2.18e-41	7.21e-40
ADAMTS8	492.008	3.52489	0.224519	15.6998	1.52e-55	1.01e-53
ACRV1	11.6721	-2.61035	0.235266	-11.0953	1.32e-28	2.16e-27
GOLM1	13308.4	-2.63716	0.120097	-21.9585	7.18e-107	6.7e-104
FAM189A2	1040.51	2.85894	0.180356	15.8516	1.37e-56	9.64e-55
PSAT1	1283.64	-3.5289	0.179736	-19.6338	7.96e-86	2e-83
MSI1	203.679	-2.39208	0.283618	-8.43416	3.34e-17	2.54e-16
HNF1A	93.8622	-3.88882	0.350151	-11.1061	1.17e-28	1.92e-27
TBX3	676.765	2.1373	0.140595	15.2019	3.44e-52	1.97e-50
RNFT2	307.898	-2.22794	0.177147	-12.5768	2.83e-36	7.14e-35
BICDL1	1068.33	-1.99258	0.157585	-12.6445	1.2e-36	3.09e-35
CD36	2276.77	2.90072	0.204035	14.2168	7.2e-46	2.98e-44
UGT2A3	5.25087	-2.8173	0.706663	-3.98676	6.7e-05	0.000168816
UGT2B28	3.08499	-3.59786	0.604305	-5.9537	2.62e-09	1.06e-08
HILPDA	1097.89	-1.58617	0.181986	-8.71587	2.89e-18	2.38e-17
FAM71F1	2.67372	-2.35856	0.387585	-6.08526	1.16e-09	4.84e-09
KCP	244.014	-2.04656	0.217249	-9.42032	4.5e-21	4.52e-20
ADGRB3	58.9464	1.82417	0.22001	8.29129	1.12e-16	8.23e-16
NT5E	3441.27	-1.89686	0.201487	-9.41433	4.76e-21	4.78e-20
CGA	124.17	-6.75919	0.623061	-10.8484	2.03e-27	3.08e-26
GJA10	0.922662	-2.09853	0.703856	-2.98147	0.00286865	0.00573129
LMO2	701.662	1.91712	0.104159	18.4057	1.18e-75	1.9e-73
TROAP	566.515	-3.84562	0.177767	-21.6329	8.81e-104	6.76e-101
B4GALNT1	223.302	-2.68996	0.244453	-11.004	3.66e-28	5.8e-27
ESPL1	683.835	-3.1517	0.168645	-18.6884	6.16e-78	1.1e-75
NHSL1	1393.36	1.74256	0.130423	13.3608	1.02e-40	3.27e-39
PKIB	694.266	-1.99939	0.210557	-9.49571	2.19e-21	2.25e-20
STX11	844.539	3.08804	0.126126	24.4836	2.21e-132	1.35e-128
EGR4	22.5086	-1.97615	0.296708	-6.66027	2.73e-11	1.31e-10
EMX1	8.74699	-2.84441	0.369377	-7.70055	1.35e-14	8.52e-14
BCO1	106.538	-2.55138	0.23489	-10.862	1.75e-27	2.67e-26
AGT	1085.19	-2.80193	0.271538	-10.3187	5.8e-25	7.55e-24
ZNF670-ZNF695	4.53742	-3.32729	0.368174	-9.03728	1.61e-19	1.46e-18
CHRND	3.06573	-2.1672	0.391446	-5.5364	3.09e-08	1.12e-07
PAX3	3.72448	-2.33713	0.54086	-4.32114	1.55e-05	4.22e-05
HTR2B	92.9961	-1.70632	0.255417	-6.68055	2.38e-11	1.15e-10
SLC19A3	319.079	2.8779	0.20234	14.2231	6.59e-46	2.73e-44
WNT10A	275.236	-1.77571	0.2255	-7.87454	3.42e-15	2.25e-14
CYP27A1	3990.65	1.69646	0.143879	11.7909	4.35e-32	8.73e-31
PCDH8	15.4927	-3.57706	0.536633	-6.66575	2.63e-11	1.27e-10
CNMD	168.226	-3.55331	0.527903	-6.73099	1.69e-11	8.25e-11
THSD1	280.666	2.24525	0.117581	19.0954	2.76e-81	5.51e-79
EDNRB	1592.97	3.5324	0.162497	21.7382	8.93e-105	7.37e-102
IGF2BP3	547.902	-3.95473	0.273401	-14.4649	2.02e-47	9.1e-46
IL6	518.671	2.8537	0.226387	12.6054	1.97e-36	5.01e-35
GH2	2.06353	-3.21517	0.733659	-4.38238	1.17e-05	3.24e-05
BRIP1	342.788	-2.65436	0.141776	-18.7221	3.27e-78	5.89e-76
TBR1	4.27861	-2.47846	0.446308	-5.55324	2.8e-08	1.02e-07
SCN7A	1124.77	2.49483	0.192429	12.965	1.93e-38	5.53e-37
GATA4	21.9502	-1.91058	0.451368	-4.23287	2.31e-05	6.16e-05
IL36G	28.5308	-4.45538	0.363508	-12.2566	1.55e-34	3.55e-33
IL36A	0.804901	-1.63555	0.549528	-2.97629	0.00291763	0.00581967
IL36RN	137.744	-6.29526	0.405215	-15.5356	1.99e-54	1.27e-52
CFC1	0.419405	1.87368	0.627953	2.98379	0.00284704	0.0056905
GYPC	1122.53	1.72962	0.113358	15.2581	1.46e-52	8.44e-51
KLF4	2271.48	2.30946	0.167088	13.8218	1.88e-43	6.97e-42
OR1J1	0.937569	-1.62595	0.424057	-3.83427	0.00012594	0.000306071
TMOD1	191.744	1.75105	0.15737	11.1269	9.28e-29	1.53e-27
TLR4	1264.9	1.70958	0.129997	13.1509	1.68e-39	5.07e-38
ALDOB	59.5551	-1.59645	0.277338	-5.75634	8.6e-09	3.3e-08
BAAT	194.848	-1.67682	0.295291	-5.67854	1.36e-08	5.12e-08
KIF12	616.645	-1.81333	0.223664	-8.10739	5.17e-16	3.6e-15
WDR38	184.684	2.09926	0.316864	6.62512	3.47e-11	1.65e-10
GABBR2	214.458	-2.0785	0.301539	-6.89299	5.46e-12	2.79e-11
HEMGN	3.37831	2.62583	0.20812	12.6169	1.7e-36	4.36e-35
NR5A1	6.15137	-2.74831	0.380668	-7.2197	5.21e-13	2.88e-12
CTSV	430.17	-2.3203	0.227669	-10.1915	2.16e-24	2.72e-23
LMX1B	65.3454	-1.94467	0.313201	-6.20901	5.33e-10	2.29e-09
DSCC1	347.257	-1.79274	0.144162	-12.4356	1.67e-35	4.05e-34
IL33	1671.16	2.2094	0.181157	12.196	3.26e-34	7.35e-33
DMRT1	5.8449	-3.97944	0.497433	-7.99995	1.24e-15	8.46e-15
ARHGEF39	265.158	-2.74724	0.132924	-20.6677	6.76e-95	2.79e-92
IGFBPL1	614.705	-2.2913	0.213468	-10.7337	7.07e-27	1.04e-25
TFAP2A	588.953	-3.77796	0.212401	-17.787	8.92e-71	1.16e-68
TINAG	52.805	-7.02795	0.587537	-11.9617	5.64e-33	1.18e-31
GCM1	15.3688	-2.71642	0.284636	-9.5435	1.38e-21	1.44e-20
TUBB2B	626.386	-4.04653	0.299324	-13.5189	1.21e-41	4.06e-40
UQCC2	1955.04	-1.53334	0.114439	-13.3987	6.15e-41	1.99e-39
HMGA1	12145.2	-2.29497	0.146913	-15.6212	5.22e-55	3.4e-53
CLPS	2.38993	-2.64941	0.526711	-5.03009	4.9e-07	1.58e-06
RNF144B	1974.61	1.7391	0.113284	15.3517	3.45e-53	2.06e-51
FGFBP2	59.9248	3.027	0.252947	11.9669	5.3e-33	1.12e-31
TTC29	80.0924	2.17736	0.325452	6.69025	2.23e-11	1.08e-10
MYO7A	787.185	-1.9891	0.118946	-16.7227	8.95e-63	8.04e-61
LRRC32	2148.88	2.34053	0.121138	19.3213	3.56e-83	8e-81
SLCO5A1	182.051	-3.10287	0.201725	-15.3817	2.17e-53	1.31e-51
SULF1	7780.98	-2.51901	0.182997	-13.7654	4.12e-43	1.49e-41
TMPRSS4	5441.32	-4.81795	0.217322	-22.1697	6.74e-109	6.88e-106
MMP7	4783.58	-2.03127	0.254608	-7.97804	1.49e-15	1.01e-14
MMP20	1.81964	-2.30889	0.502627	-4.59365	4.36e-06	1.26e-05
FXYD6	338.498	1.8355	0.121949	15.0514	3.38e-51	1.86e-49
MMP13	1453.98	-6.12737	0.339891	-18.0274	1.19e-72	1.67e-70
UNC13C	12.9679	-1.51758	0.281021	-5.40023	6.66e-08	2.34e-07
KIF23	823.147	-2.60258	0.153757	-16.9266	2.86e-64	2.78e-62
ITGA11	2032.08	-2.87059	0.200189	-14.3394	1.24e-46	5.35e-45
KNL1	468.213	-2.58067	0.14733	-17.5163	1.08e-68	1.26e-66
ITPKA	641.543	-5.19436	0.270916	-19.1733	6.18e-82	1.27e-79
SMAD6	903.621	2.54525	0.126667	20.094	8.33e-90	2.79e-87
DUOX1	3081.4	2.57291	0.20965	12.2724	1.27e-34	2.94e-33
SLC28A2	226.671	-4.55754	0.406165	-11.2209	3.22e-29	5.47e-28
STRA6	721.766	-4.50795	0.252547	-17.85	2.89e-71	3.84e-69
SEMA6D	374.103	2.10132	0.195186	10.7657	5e-27	7.41e-26
BCL2L10	35.8439	-4.22661	0.301565	-14.0156	1.25e-44	4.91e-43
GCOM1	164.843	2.63877	0.171253	15.4086	1.43e-53	8.78e-52
TTLL7	369.945	1.55318	0.189602	8.19179	2.57e-16	1.84e-15
BRDT	283.29	-6.07315	0.437661	-13.8764	8.81e-44	3.31e-42
GIPC2	185.338	1.76246	0.203777	8.64893	5.2e-18	4.21e-17
SLC44A5	572.894	-2.40908	0.253734	-9.49449	2.21e-21	2.27e-20
DNASE2B	50.5395	2.87282	0.239314	12.0044	3.37e-33	7.15e-32
CGREF1	296.881	-4.26071	0.249993	-17.0433	3.92e-65	4e-63
LHCGR	13.1939	-2.64089	0.384475	-6.86881	6.47e-12	3.3e-11
SIX3	38.0652	-1.77389	0.393959	-4.50271	6.71e-06	1.91e-05
TRIM54	113.144	-3.76432	0.296292	-12.7048	5.56e-37	1.46e-35
CYP2C9	45.2739	-1.80351	0.31844	-5.66358	1.48e-08	5.57e-08
BTBD16	45.5682	-2.22163	0.254228	-8.73872	2.36e-18	1.96e-17
KIF11	1192.37	-2.70748	0.140722	-19.2399	1.71e-82	3.72e-80
CUZD1	2.52379	-2.24245	0.330377	-6.78756	1.14e-11	5.67e-11
CEP55	1044.26	-3.26777	0.159623	-20.4718	3.84e-93	1.5e-90
RBP4	456.996	1.97807	0.259607	7.61946	2.55e-14	1.57e-13
GPR87	8.66677	-3.8484	0.424501	-9.06571	1.24e-19	1.13e-18
ADAMTS14	330.767	-2.64199	0.162806	-16.2279	3.2e-59	2.51e-57
DNA2	394.263	-2.21275	0.128848	-17.1733	4.2e-66	4.45e-64
MYPN	10.0848	-2.74619	0.380338	-7.2204	5.18e-13	2.87e-12
CCDC54	2.12763	2.34059	0.198306	11.8029	3.77e-32	7.6e-31
CILP	942.137	-2.4447	0.244638	-9.99311	1.63e-23	1.95e-22
NDST4	2.89835	-1.92426	0.617774	-3.11483	0.00184052	0.00378956
PRKG2	163.162	2.66092	0.182565	14.5752	4.04e-48	1.89e-46
RASGEF1B	1194.9	1.52311	0.0990733	15.3736	2.46e-53	1.48e-51
FGF5	9.71711	-4.06111	0.459179	-8.84427	9.21e-19	7.91e-18
IL21	14.9103	-1.80909	0.265251	-6.82029	9.09e-12	4.56e-11
FGF2	231.828	2.10704	0.171964	12.2528	1.62e-34	3.72e-33
MMRN1	601.337	2.4265	0.178929	13.5613	6.79e-42	2.32e-40
PDE5A	1022.58	1.79116	0.109188	16.4044	1.78e-60	1.45e-58
FRAS1	1001.4	1.5411	0.1978	7.79119	6.64e-15	4.28e-14
ANXA3	3488.86	1.88152	0.156078	12.055	1.83e-33	3.94e-32
CENPE	550.848	-2.61091	0.155714	-16.7673	4.23e-63	3.89e-61
EGF	477.85	-2.21627	0.211409	-10.4833	1.03e-25	1.41e-24
SLC39A8	8456.12	2.52395	0.137402	18.3691	2.32e-75	3.68e-73
TTLL8	1.87898	-2.77801	0.47909	-5.79851	6.69e-09	2.6e-08
PIK3C2G	123.235	-1.50065	0.379228	-3.95712	7.59e-05	0.000189754
PLCZ1	5.12185	-2.34694	0.452012	-5.1922	2.08e-07	6.95e-07
SLC38A4	110.874	-1.55951	0.258256	-6.03863	1.55e-09	6.4e-09
COL2A1	123.102	-3.68186	0.410786	-8.96298	3.16e-19	2.81e-18
INHBE	15.974	-4.23839	0.389119	-10.8923	1.25e-27	1.93e-26
TPH2	2.46824	-2.0733	0.475592	-4.35941	1.3e-05	3.57e-05
PTPRQ	69.8477	3.63555	0.302586	12.0149	2.97e-33	6.32e-32
ASCL1	962.43	-4.74872	0.488111	-9.72876	2.27e-22	2.51e-21
FOXN4	16.7287	-1.65587	0.390063	-4.24515	2.18e-05	5.85e-05
PDX1	65.9087	-9.02184	0.614153	-14.6899	7.48e-49	3.67e-47
SLC39A5	42.4006	-3.04193	0.31013	-9.80858	1.03e-22	1.17e-21
DHH	22.215	2.01978	0.151764	13.3086	2.06e-40	6.5e-39
ACVRL1	2304.14	2.57976	0.104164	24.7664	2.06e-135	1.48e-131
GPR84	144.311	-1.85544	0.175216	-10.5895	3.34e-26	4.71e-25
GALNT6	3429.2	-1.84936	0.175813	-10.5189	7.07e-26	9.8e-25
METTL21C	1.68355	1.84556	0.280922	6.56966	5.04e-11	2.36e-10
ZIC5	27.2801	-5.62394	0.532643	-10.5586	4.64e-26	6.49e-25
GRTP1	539.721	-1.52808	0.122939	-12.4296	1.8e-35	4.35e-34
SSTR1	292.898	2.20282	0.250134	8.80658	1.29e-18	1.09e-17
CDH24	626.48	-1.57108	0.139632	-11.2516	2.27e-29	3.9e-28
MDGA2	6.84414	-1.93136	0.524968	-3.679	0.000234149	0.000548012
RTN1	397.758	1.63329	0.154413	10.5774	3.79e-26	5.33e-25
SYT16	78.7029	-2.89708	0.288761	-10.0328	1.09e-23	1.32e-22
KCNH5	11.1151	-1.52162	0.529786	-2.87214	0.00407699	0.00793453
FAM181A	49.2879	1.82275	0.328652	5.54614	2.92e-08	1.06e-07
SLC24A4	72.0142	2.11123	0.168089	12.5602	3.5e-36	8.77e-35
FBLN5	2990.72	1.77512	0.155791	11.3942	4.47e-30	8e-29
DUOXA1	731.72	2.00778	0.206869	9.70558	2.85e-22	3.13e-21
GCNT3	2434.8	-5.21953	0.265887	-19.6306	8.47e-86	2.11e-83
PIF1	189.486	-2.40142	0.163754	-14.6648	1.08e-48	5.26e-47
CYP1A1	144.545	2.52769	0.512416	4.93289	8.1e-07	2.55e-06
CYP1A2	24.559	3.78059	0.395275	9.56444	1.13e-21	1.18e-20
RHCG	61.5202	-2.97647	0.34873	-8.53517	1.4e-17	1.1e-16
FANCI	1147.7	-1.89676	0.121518	-15.6089	6.34e-55	4.1e-53
TICRR	234.558	-2.8847	0.162862	-17.7126	3.35e-70	4.26e-68
NTRK3	98.2873	2.02327	0.182331	11.0967	1.3e-28	2.13e-27
ST8SIA2	22.5266	-3.04649	0.323581	-9.41493	4.73e-21	4.75e-20
SH3GL3	44.3518	4.23297	0.306575	13.8073	2.3e-43	8.5e-42
SEPTIN12	1.35959	-2.41508	0.424603	-5.68784	1.29e-08	4.86e-08
NKD1	837.136	1.66593	0.21658	7.692	1.45e-14	9.09e-14
MARVELD3	732.479	-1.50513	0.106573	-14.123	2.74e-45	1.11e-43
CHST4	80.812	-1.89818	0.27806	-6.82651	8.7e-12	4.37e-11
ADAMTS18	37.928	-1.63093	0.243162	-6.70716	1.98e-11	9.66e-11
CMTM2	22.1155	2.33806	0.135968	17.1956	2.86e-66	3.06e-64
CDH13	328.176	1.83626	0.172761	10.6289	2.19e-26	3.12e-25
RPL3L	12.6148	-1.8881	0.212618	-8.88025	6.67e-19	5.8e-18
MYOCD	113.568	1.93555	0.215301	8.98998	2.47e-19	2.22e-18
UNC45B	20.0593	2.58798	0.171645	15.0775	2.28e-51	1.26e-49
LRRC46	382.719	1.86846	0.223516	8.35937	6.31e-17	4.72e-16
ABCA8	692.856	2.92872	0.200455	14.6104	2.41e-48	1.14e-46
GATA6	645.145	1.78003	0.160758	11.0728	1.7e-28	2.77e-27
GREB1L	209.114	-3.23438	0.239445	-13.5078	1.41e-41	4.7e-40
SLC14A1	164.082	2.82881	0.20539	13.7729	3.71e-43	1.35e-41
SLC13A5	30.6949	-2.91471	0.336768	-8.65493	4.93e-18	4e-17
CARD14	407.784	-3.46202	0.210811	-16.4224	1.32e-60	1.09e-58
RNF157	195.101	-1.55963	0.181663	-8.58528	9.06e-18	7.22e-17
MAPK4	272.724	1.63599	0.324712	5.0383	4.7e-07	1.52e-06
PMAIP1	977.192	-1.63968	0.176649	-9.28215	1.66e-20	1.61e-19
P3H4	1891.56	-2.10305	0.124894	-16.8387	1.27e-63	1.19e-61
FKBP10	6453.63	-1.83739	0.167555	-10.9659	5.57e-28	8.79e-27
PLPP2	3936.31	-2.43883	0.132024	-18.4726	3.43e-76	5.7e-74
DMRTC2	12.8242	-5.12755	0.604236	-8.48601	2.14e-17	1.65e-16
PGGHG	6692.28	-1.91719	0.207857	-9.22359	2.87e-20	2.75e-19
IL19	10.701	-2.00805	0.262556	-7.64809	2.04e-14	1.26e-13
CBLC	909.813	-3.24554	0.156292	-20.7658	8.82e-96	3.86e-93
SLC6A3	315.629	-3.56772	0.342703	-10.4105	2.22e-25	2.97e-24
TM4SF5	50.874	-7.08093	0.606554	-11.674	1.73e-31	3.37e-30
KLK3	2.51405	2.19044	0.575023	3.80932	0.000139351	0.000336586
IGLON5	28.6613	-2.21103	0.229988	-9.61365	7e-22	7.48e-21
RCN3	1943.88	-1.78268	0.159248	-11.1944	4.34e-29	7.32e-28
SLC2A5	431.967	-2.4241	0.181292	-13.3713	8.9e-41	2.85e-39
PADI3	71.5982	-5.38272	0.495214	-10.8695	1.61e-27	2.46e-26
PADI1	137.362	-5.65081	0.38925	-14.5172	9.43e-48	4.32e-46
ARHGEF19	1501.4	-1.57461	0.121253	-12.9861	1.47e-38	4.22e-37
DMRTA2	104.708	-5.09968	0.37752	-13.5084	1.4e-41	4.67e-40
PLK4	401.709	-2.03724	0.134313	-15.1679	5.77e-52	3.28e-50
FCN3	1610.58	4.4818	0.221091	20.2713	2.3e-91	8.24e-89
CCN1	10686.6	1.61544	0.151075	10.693	1.1e-26	1.59e-25
KIF2C	961.451	-3.5987	0.166102	-21.6657	4.32e-104	3.37e-101
CYP4B1	7394.45	2.53379	0.278392	9.1015	8.91e-20	8.23e-19
BARHL2	1.5413	-2.6437	0.695946	-3.79871	0.000145451	0.000350471
KCNA10	2.37338	2.45783	0.296955	8.27678	1.27e-16	9.26e-16
C1orf162	1203.95	1.83581	0.124352	14.7631	2.53e-49	1.28e-47
GPA33	214.422	2.65796	0.282594	9.4056	5.17e-21	5.18e-20
RXRG	95.3566	2.31968	0.268799	8.62978	6.15e-18	4.96e-17
MAEL	27.1614	-2.01119	0.312603	-6.43369	1.25e-10	5.65e-10
NECTIN4	3045.73	-2.36651	0.131582	-17.9851	2.55e-72	3.54e-70
NUF2	580.206	-3.73524	0.173741	-21.4989	1.6e-102	1.09e-99
FCRL5	648.343	-2.50007	0.212843	-11.7461	7.4e-32	1.46e-30
CRABP2	8221.78	-5.60434	0.248146	-22.5849	6.1e-113	7.7e-110
XPR1	7341.75	-1.85263	0.123386	-15.0149	5.86e-51	3.2e-49
FAM163A	11.6222	-1.77847	0.232394	-7.65282	1.97e-14	1.22e-13
ECM1	3730.59	-1.679	0.213356	-7.86946	3.56e-15	2.34e-14
ADAMTSL4	1251.24	1.83468	0.159575	11.4973	1.36e-30	2.53e-29
HORMAD1	252.861	-4.34617	0.33889	-12.8247	1.19e-37	3.25e-36
SYT14	48.3307	-4.56718	0.398731	-11.4543	2.24e-30	4.08e-29
DTL	727.755	-1.84981	0.13751	-13.4522	2.99e-41	9.86e-40
HHIPL2	416.045	-5.99663	0.341492	-17.5601	4.98e-69	5.9e-67
NUP210L	96.2534	-2.33766	0.234581	-9.96524	2.16e-23	2.56e-22
S100A7	49.7957	-4.51188	0.517776	-8.71395	2.93e-18	2.42e-17
EFNA3	190.863	-3.06392	0.152677	-20.068	1.41e-89	4.6e-87
AQP10	6.64862	2.23718	0.252304	8.86702	7.51e-19	6.49e-18
PKLR	2.07551	-1.59073	0.399683	-3.97997	6.89e-05	0.000173284
HCN3	262.052	-1.79932	0.130688	-13.768	3.97e-43	1.44e-41
LEFTY2	50.0427	1.87167	0.24102	7.76562	8.12e-15	5.19e-14
PPFIA4	243.549	-2.39212	0.194152	-12.3209	6.99e-35	1.63e-33
PLEKHA6	2626.4	-1.63573	0.15422	-10.6065	2.78e-26	3.95e-25
SYT2	185.07	-2.79261	0.246151	-11.3451	7.84e-30	1.38e-28
ATP6V1C2	322.339	-3.17073	0.230331	-13.766	4.08e-43	1.48e-41
DQX1	60.9309	-3.07779	0.282067	-10.9115	1.02e-27	1.57e-26
C1QL2	82.0839	-4.44551	0.45815	-9.70318	2.92e-22	3.2e-21
TMEM177	520.631	-1.60276	0.0792403	-20.2266	5.71e-91	1.99e-88
NT5DC4	12.6981	-1.54623	0.257364	-6.00795	1.88e-09	7.67e-09
CNGA3	317.599	-4.89466	0.362978	-13.4847	1.92e-41	6.4e-40
AFF3	534.73	2.38577	0.214481	11.1235	9.65e-29	1.59e-27
GPR17	35.7521	2.16928	0.208839	10.3873	2.83e-25	3.76e-24
GALNT13	203.544	1.64259	0.267573	6.13885	8.31e-10	3.51e-09
SCN1A	178.061	2.05552	0.252156	8.15178	3.59e-16	2.53e-15
ZNF385B	919.284	1.73686	0.266518	6.51685	7.18e-11	3.32e-10
CDCA7	1206.51	-2.94282	0.177793	-16.5519	1.55e-61	1.32e-59
DLX1	6.01807	-2.85239	0.371501	-7.67801	1.62e-14	1.01e-13
CCDC150	110.455	-2.59353	0.163097	-15.9017	6.16e-57	4.39e-55
PTH2R	29.0749	-1.57844	0.296277	-5.32758	9.95e-08	3.44e-07
ABCA12	567.083	-5.32586	0.246612	-21.5962	1.95e-103	1.47e-100
TRPM8	344.815	-6.67727	0.352755	-18.9289	6.59e-80	1.25e-77
HES6	1127.16	-2.92913	0.221039	-13.2516	4.42e-40	1.36e-38
FANCD2	595.651	-1.53674	0.10059	-15.2773	1.08e-52	6.35e-51
RBMS3	894.653	1.69975	0.134085	12.6767	7.96e-37	2.07e-35
CSRNP1	3357.35	2.3794	0.12413	19.1687	6.76e-82	1.38e-79
STAC	462.746	2.12321	0.194919	10.8928	1.25e-27	1.92e-26
ADGRG7	8.41525	-4.58873	0.585039	-7.84345	4.38e-15	2.86e-14
ADPRH	876.853	1.60414	0.0903645	17.7519	1.67e-70	2.13e-68
IGSF11	36.0836	-1.66716	0.254915	-6.54004	6.15e-11	2.86e-10
NR1I2	32.3047	-1.85731	0.27256	-6.8143	9.47e-12	4.74e-11
AGTR1	127.622	2.04829	0.20955	9.77467	1.45e-22	1.62e-21
SPATA16	0.714737	-1.67135	0.678082	-2.46482	0.013708	0.0243345
UCN2	15.5307	-4.13235	0.363485	-11.3687	5.99e-30	1.06e-28
AC062028.1	11.1978	-2.01184	0.216542	-9.29076	1.53e-20	1.49e-19
STXBP5L	15.4988	-3.64308	0.429908	-8.47409	2.37e-17	1.83e-16
MUC4	6261.4	-2.4506	0.248257	-9.87122	5.55e-23	6.38e-22
SLIT2	1726.14	2.51584	0.144336	17.4304	4.85e-68	5.55e-66
AHSG	5.36538	-3.59023	0.462317	-7.76574	8.12e-15	5.18e-14
OCIAD2	5110.92	-2.20382	0.118346	-18.6219	2.14e-77	3.76e-75
SCD5	1021.28	1.58481	0.167515	9.46073	3.06e-21	3.11e-20
GC	9.26649	-4.65175	0.825701	-5.63369	1.76e-08	6.58e-08
SNCA	100.114	1.6162	0.150837	10.7149	8.66e-27	1.26e-25
DDIT4L	531.46	-3.2835	0.235694	-13.9312	4.1e-44	1.57e-42
CCNA2	810.169	-2.9534	0.162367	-18.1896	6.24e-74	9.3e-72
GLRA3	65.1518	-3.5103	0.302709	-11.5963	4.3e-31	8.16e-30
ROPN1L	154.269	1.88305	0.262873	7.16334	7.87e-13	4.29e-12
CDH18	25.9626	-4.13745	0.535326	-7.72885	1.09e-14	6.87e-14
ADAMTS16	284.903	-2.30372	0.211372	-10.8989	1.17e-27	1.8e-26
UGT3A1	43.2013	-4.34301	0.713743	-6.08484	1.17e-09	4.86e-09
SHISAL2B	4.42067	-1.90578	0.389129	-4.89755	9.7e-07	3.03e-06
BHMT	16.8447	-2.03375	0.330393	-6.15554	7.48e-10	3.17e-09
TSLP	37.3372	1.8225	0.197292	9.23755	2.52e-20	2.42e-19
MEGF10	55.5253	-2.70861	0.271513	-9.97597	1.94e-23	2.3e-22
CXCL14	7385.87	-4.36338	0.317337	-13.75	5.1e-43	1.83e-41
SLC25A48	16.4867	-4.2746	0.364357	-11.7319	8.75e-32	1.72e-30
C1QTNF2	84.2977	1.84965	0.145144	12.7436	3.39e-37	9e-36
CPLX2	583.975	-4.75509	0.516342	-9.20919	3.29e-20	3.13e-19
GFOD1	495.074	1.85312	0.126158	14.6889	7.6e-49	3.72e-47
GFRA3	1107.67	-3.02006	0.319485	-9.4529	3.3e-21	3.34e-20
SLC17A4	3.26506	-3.27283	0.639625	-5.11679	3.11e-07	1.02e-06
H2BC1	1.02719	-2.20506	0.6904	-3.19388	0.00140374	0.00294348
TNFRSF21	9019.78	-1.96712	0.118908	-16.5432	1.79e-61	1.51e-59
RASGEF1C	20.644	-3.30094	0.348533	-9.47093	2.77e-21	2.83e-20
HMGCLL1	66.7075	1.85267	0.187083	9.90289	4.04e-23	4.7e-22
LGSN	953.807	-4.55586	0.284381	-16.0203	9.22e-58	6.77e-56
SCUBE3	835.354	-2.35938	0.225878	-10.4454	1.54e-25	2.08e-24
ANO7	147.837	-1.84441	0.130858	-14.0947	4.1e-45	1.64e-43
TTBK1	31.0779	-1.64494	0.170398	-9.65356	4.75e-22	5.12e-21
TCTE1	61.9592	2.21663	0.300041	7.38777	1.49e-13	8.62e-13
TPBG	1803.48	-1.75388	0.122413	-14.3275	1.47e-46	6.31e-45
PRSS35	46.3013	2.19942	0.20741	10.6042	2.85e-26	4.04e-25
GABRR1	16.7203	-3.03414	0.446232	-6.79946	1.05e-11	5.25e-11
MTFR2	180.18	-1.50807	0.149793	-10.0677	7.68e-24	9.34e-23
VIP	5.69073	1.63546	0.1979	8.26408	1.41e-16	1.03e-15
VWDE	186.137	-1.99812	0.240396	-8.31179	9.43e-17	6.97e-16
LINC00525	16.9627	-3.42555	0.291616	-11.7468	7.34e-32	1.45e-30
CDCA5	1038.48	-3.00009	0.158962	-18.873	1.9e-79	3.53e-77
IGFBP3	15913.3	-2.19417	0.179565	-12.2194	2.45e-34	5.54e-33
IGFBP1	55.1759	-2.43913	0.40072	-6.08686	1.15e-09	4.8e-09
ZAN	2.16462	-2.21001	0.409752	-5.39353	6.91e-08	2.42e-07
STRA8	7.37763	-4.12701	0.599434	-6.88484	5.79e-12	2.95e-11
ZC3HAV1L	232.549	-1.51671	0.106639	-14.2228	6.61e-46	2.74e-44
NCAPG2	1391.47	-1.78105	0.12156	-14.6516	1.31e-48	6.34e-47
DENND2A	534.779	1.74087	0.135164	12.8796	5.86e-38	1.63e-36
CLTRN	184.558	-1.58313	0.249147	-6.3542	2.1e-10	9.32e-10
TMEM47	1136.18	1.77051	0.128668	13.7603	4.42e-43	1.59e-41
AKAP4	0.199241	1.90627	0.64873	2.93846	0.00329849	0.00651665
DIPK2B	759.581	1.77422	0.119844	14.8044	1.37e-49	7.03e-48
AWAT2	12.8285	2.60152	0.313498	8.29837	1.06e-16	7.77e-16
NXF3	81.45	1.98111	0.278021	7.12576	1.04e-12	5.6e-12
RADX	140.913	1.73083	0.171946	10.0661	7.8e-24	9.48e-23
FRMPD3	183.15	-1.97052	0.221523	-8.89534	5.82e-19	5.08e-18
HTR2C	21.011	-3.28048	0.596046	-5.50373	3.72e-08	1.34e-07
IGSF1	78.584	-2.79111	0.278494	-10.0222	1.22e-23	1.47e-22
ARHGAP36	2.89468	-2.68994	0.632045	-4.25594	2.08e-05	5.59e-05
GPC3	2121.47	2.11336	0.213702	9.8893	4.63e-23	5.36e-22
MAGEA4	146.731	-6.94977	0.86672	-8.01847	1.07e-15	7.31e-15
CHRNA6	11.0364	-1.82159	0.203622	-8.94592	3.69e-19	3.26e-18
DOK2	1001.24	1.87244	0.135361	13.8329	1.61e-43	5.98e-42
RGS20	89.3337	-2.85436	0.255219	-11.184	4.89e-29	8.2e-28
TACC1	6035.86	1.90177	0.108472	17.5324	8.11e-69	9.51e-67
GINS4	256.961	-2.44624	0.156583	-15.6226	5.11e-55	3.34e-53
CRH	2.90003	2.88588	0.434076	6.64833	2.96e-11	1.42e-10
PSKH2	0.234137	2.15299	0.532988	4.03947	5.36e-05	0.00013661
ATP6V0D2	132.581	1.5362	0.214611	7.1581	8.18e-13	4.45e-12
RSPO2	112.689	2.6192	0.276612	9.46886	2.83e-21	2.88e-20
FAM83A	6307.79	-6.78439	0.23506	-28.8624	3.54e-183	7.6e-179
GSDMC	353.432	-2.52795	0.227009	-11.1359	8.39e-29	1.39e-27
CDKN2A	916.434	-3.60172	0.260329	-13.8352	1.56e-43	5.81e-42
NTRK2	529.755	1.80972	0.281979	6.41792	1.38e-10	6.24e-10
SHC3	552.617	1.87259	0.175356	10.6788	1.28e-26	1.85e-25
SLC25A25	1292.86	1.67963	0.103766	16.1867	6.26e-59	4.83e-57
PTGES	2020.84	-3.01367	0.189064	-15.94	3.35e-57	2.4e-55
LCN2	8973.39	-2.6803	0.255851	-10.476	1.11e-25	1.52e-24
CACNA1B	55.4324	-2.67339	0.392312	-6.81445	9.46e-12	4.74e-11
ST8SIA6	273.977	3.57308	0.196622	18.1723	8.55e-74	1.26e-71
FAM13C	130.744	1.7802	0.142247	12.5149	6.19e-36	1.54e-34
A1CF	15.5643	-3.48763	0.438917	-7.946	1.93e-15	1.29e-14
RGR	1.25136	2.14302	0.381258	5.62092	1.9e-08	7.06e-08
ANKRD1	615.38	4.39101	0.297126	14.7783	2.02e-49	1.03e-47
HABP2	1028.71	-2.26974	0.288377	-7.87074	3.53e-15	2.31e-14
VAX1	7.17587	-4.86441	0.761523	-6.38774	1.68e-10	7.55e-10
MKI67	3443.47	-3.11994	0.162974	-19.1437	1.09e-81	2.22e-79
CYP17A1	8.39611	2.1537	0.260653	8.26273	1.42e-16	1.04e-15
INA	154.231	-4.4873	0.381029	-11.7768	5.14e-32	1.03e-30
ITPRIP	1576.08	1.67107	0.114761	14.5612	4.96e-48	2.3e-46
ADAM12	1259.1	-3.06553	0.198147	-15.471	5.45e-54	3.39e-52
SLC5A12	47.8974	-3.32322	0.342958	-9.68989	3.33e-22	3.63e-21
SAA4	4.88379	-2.54389	0.407746	-6.23891	4.41e-10	1.91e-09
SCGB1A1	3766.48	3.29913	0.397015	8.30983	9.58e-17	7.08e-16
CCDC81	67.1675	2.05831	0.194224	10.5976	3.06e-26	4.33e-25
TENM4	748.999	-1.77972	0.160749	-11.0714	1.73e-28	2.81e-27
CAPN5	2540.5	-1.96043	0.17663	-11.099	1.27e-28	2.08e-27
HTR3B	8.68716	-3.64598	0.506613	-7.19677	6.17e-13	3.39e-12
P4HA3	324.291	-2.27926	0.159853	-14.2585	3.97e-46	1.67e-44
GRIK4	50.0777	2.51073	0.174123	14.4193	3.92e-47	1.73e-45
SLC22A8	1.02086	3.00671	0.393461	7.64171	2.14e-14	1.33e-13
MS4A3	2.24899	1.9292	0.305099	6.32319	2.56e-10	1.13e-09
MS4A2	276.686	2.00248	0.19843	10.0916	6.02e-24	7.36e-23
CHEK1	704.618	-2.60199	0.145278	-17.9105	9.77e-72	1.32e-69
FEZ1	459.662	2.13227	0.11938	17.8612	2.37e-71	3.17e-69
ESAM	2842.18	1.92761	0.130127	14.8133	1.2e-49	6.17e-48
SCN2B	82.7424	1.88401	0.203431	9.26119	2.02e-20	1.95e-19
JPH2	186.184	1.52367	0.165388	9.21271	3.18e-20	3.03e-19
C20orf144	21.6947	-1.68462	0.157093	-10.7237	7.88e-27	1.15e-25
SPINT4	1.36133	-1.91762	0.427668	-4.4839	7.33e-06	2.07e-05
TLCD3B	13.8507	-2.97844	0.272048	-10.9482	6.78e-28	1.06e-26
HMGA2	715.375	-5.60389	0.380513	-14.7272	4.31e-49	2.15e-47
MMP3	98.8812	-3.87848	0.300763	-12.8954	4.78e-38	1.34e-36
CNKSR2	101.925	1.88702	0.18973	9.94578	2.63e-23	3.09e-22
KLRF1	58.9577	1.58757	0.189828	8.36321	6.1e-17	4.57e-16
CLEC1A	192.008	2.30749	0.117793	19.5894	1.9e-85	4.72e-83
TRIM48	5.14559	-4.18129	1.15997	-3.60465	0.000312577	0.000719832
PCDH15	48.7213	3.23073	0.288494	11.1986	4.14e-29	7e-28
LYPD1	105.359	-3.45445	0.21481	-16.0815	3.44e-58	2.59e-56
LYPD6B	326.509	-2.07834	0.272129	-7.63734	2.22e-14	1.37e-13
GPM6A	441.044	4.49327	0.265209	16.9423	2.19e-64	2.13e-62
SPATA4	24.8085	2.0345	0.269084	7.56086	4e-14	2.43e-13
C11orf53	35.1384	-1.95229	0.418921	-4.66029	3.16e-06	9.3e-06
TKTL2	1.61535	-1.5829	0.402726	-3.93046	8.48e-05	0.000210826
SLC7A11	1856	-3.02379	0.239691	-12.6154	1.74e-36	4.44e-35
ENKUR	208.374	1.67159	0.243779	6.857	7.03e-12	3.57e-11
GPR158	96.6089	-1.59781	0.309621	-5.16055	2.46e-07	8.18e-07
LYZL2	1.03544	-2.19155	0.802765	-2.73	0.00633337	0.0119335
BTBD11	226.689	-1.83223	0.220265	-8.31832	8.92e-17	6.61e-16
AL136982.1	1.29166	1.82172	0.257116	7.08519	1.39e-12	7.44e-12
NPAS3	155.224	-1.8705	0.29543	-6.33146	2.43e-10	1.07e-09
ALLC	1.25096	-1.50178	0.545284	-2.75413	0.00588479	0.0111554
ADAMTS12	1260.91	-1.79612	0.165531	-10.8506	1.98e-27	3.01e-26
AKR1C2	15510.9	-4.63376	0.391909	-11.8236	2.95e-32	5.98e-31
ADAM8	2998.25	-2.09929	0.144539	-14.5241	8.53e-48	3.93e-46
FLI1	1250.35	1.71291	0.108796	15.7442	7.53e-56	5.09e-54
TMEM45B	2637.14	-1.80179	0.147247	-12.2365	1.98e-34	4.52e-33
WWC2	2037.62	2.41428	0.105682	22.8447	1.65e-115	2.36e-112
CENPU	722.234	-2.36632	0.140483	-16.8442	1.16e-63	1.09e-61
TDO2	269.19	-1.63398	0.185623	-8.80268	1.34e-18	1.13e-17
SLC35F4	2.233	-1.93985	0.361693	-5.36324	8.17e-08	2.85e-07
GFRA1	306.678	1.58078	0.237405	6.65859	2.76e-11	1.33e-10
BEND6	119.043	-1.72772	0.183741	-9.40301	5.3e-21	5.31e-20
RBM46	5.51288	-2.50181	0.436591	-5.73034	1e-08	3.83e-08
MCHR2	2.58372	-2.74264	0.584029	-4.69608	2.65e-06	7.89e-06
KCNE4	1049.31	-2.2819	0.238728	-9.55858	1.19e-21	1.25e-20
HSPB8	1677.66	1.96783	0.148195	13.2787	3.08e-40	9.62e-39
POU4F1	38.0984	-5.18599	0.410481	-12.6339	1.37e-36	3.53e-35
SPC25	223.661	-2.39939	0.153568	-15.6243	4.97e-55	3.25e-53
G6PC2	1.62203	2.54223	0.349407	7.27585	3.44e-13	1.93e-12
PDK1	1404.49	-1.63522	0.110866	-14.7495	3.1e-49	1.55e-47
SH2D6	20.2016	-2.29264	0.261787	-8.75765	1.99e-18	1.67e-17
SPOCK1	720.122	-3.13765	0.262286	-11.9627	5.57e-33	1.17e-31
GUCY1A2	713.559	2.18971	0.147005	14.8955	3.53e-50	1.85e-48
BOLL	3.3149	-2.18593	0.384834	-5.68017	1.35e-08	5.07e-08
IGSF10	497.77	2.88518	0.215019	13.4182	4.73e-41	1.54e-39
SPARCL1	10018.7	1.9723	0.127453	15.4747	5.14e-54	3.22e-52
DSPP	0.844357	-1.58735	0.422899	-3.75349	0.00017439	0.000415339
DMP1	4.17891	-2.40629	0.342531	-7.02504	2.14e-12	1.13e-11
MEPE	8.0634	-1.5314	0.347402	-4.40813	1.04e-05	2.9e-05
CAPSL	141.925	2.13803	0.325214	6.57422	4.89e-11	2.29e-10
CCNO	467.062	-2.16378	0.207494	-10.4281	1.84e-25	2.48e-24
DDX4	4.99734	-2.6925	0.349756	-7.69822	1.38e-14	8.67e-14
TCTEX1D1	81.9606	1.74174	0.204102	8.53368	1.42e-17	1.11e-16
ANKRD22	1158.66	-2.75139	0.184714	-14.8954	3.53e-50	1.85e-48
CNTNAP4	3.61866	-3.77596	0.595061	-6.34551	2.22e-10	9.83e-10
PART1	37.6357	-1.83422	0.402707	-4.55472	5.25e-06	1.51e-05
LMNTD1	14.6899	1.98453	0.358636	5.53356	3.14e-08	1.14e-07
PLOD2	5496.06	-2.00601	0.174464	-11.4981	1.35e-30	2.51e-29
ZIC1	44.6661	-4.29555	0.581045	-7.3928	1.44e-13	8.31e-13
LGI2	670.537	-2.78832	0.208708	-13.3599	1.04e-40	3.3e-39
TEKT5	27.0592	-2.39339	0.218383	-10.9596	5.98e-28	9.4e-27
ACMSD	50.6835	-2.63904	0.278212	-9.48573	2.41e-21	2.47e-20
ACOXL	450.829	1.5911	0.146049	10.8943	1.23e-27	1.89e-26
CLGN	270.078	-1.63437	0.24851	-6.57669	4.81e-11	2.26e-10
ADGRF1	3514.38	-2.30486	0.273883	-8.41548	3.91e-17	2.97e-16
ADGRF4	274.732	-4.49758	0.274743	-16.3701	3.13e-60	2.52e-58
PLEKHG4B	827.38	-1.70526	0.251505	-6.78023	1.2e-11	5.95e-11
TGIF2LX	2.27098	-3.40678	1.03584	-3.28891	0.00100575	0.00215657
CIBAR2	217.719	2.01773	0.279094	7.22958	4.84e-13	2.69e-12
TMPRSS11D	16.1347	-3.26216	0.385304	-8.46644	2.53e-17	1.95e-16
SPHKAP	8.11379	1.96956	0.448848	4.38804	1.14e-05	3.16e-05
PID1	949.507	1.95617	0.160705	12.1724	4.36e-34	9.78e-33
LGI4	114.303	1.63894	0.120796	13.5679	6.21e-42	2.12e-40
CLCA3P	3.88606	-2.7691	0.349901	-7.91395	2.49e-15	1.66e-14
CABYR	403.902	-4.61303	0.256614	-17.9765	2.98e-72	4.08e-70
ANKRD29	1136.04	2.17514	0.203111	10.7091	9.22e-27	1.34e-25
CHST9	341.32	1.63569	0.373732	4.37664	1.21e-05	3.32e-05
DNAAF1	331.998	1.58096	0.258746	6.11007	9.96e-10	4.17e-09
C16orf74	142.385	-1.71876	0.220623	-7.7905	6.67e-15	4.3e-14
JPH3	84.3669	-2.97251	0.316355	-9.39612	5.66e-21	5.65e-20
UBASH3B	804.247	1.67513	0.14337	11.6839	1.54e-31	3.01e-30
ROBO4	1349.17	2.81985	0.130679	21.5784	2.87e-103	2.08e-100
PANX3	1.41941	-1.71197	0.575172	-2.97644	0.00291614	0.00581723
CDH12	12.2575	-1.55412	0.422653	-3.67707	0.000235932	0.000551943
ABI3BP	1963.17	2.53848	0.168156	15.096	1.72e-51	9.61e-50
ANGPT1	757.473	2.34603	0.16903	13.8794	8.44e-44	3.18e-42
GAL3ST2	17.6657	-2.2726	0.328719	-6.91351	4.73e-12	2.43e-11
ABCA9	162.418	1.85926	0.147224	12.6288	1.46e-36	3.76e-35
ABCA10	72.962	1.58201	0.162056	9.76214	1.64e-22	1.83e-21
ENPP3	475.732	-2.20566	0.268689	-8.20897	2.23e-16	1.6e-15
UCHL1	3264.03	-3.50758	0.288182	-12.1714	4.41e-34	9.89e-33
FAM167A	811.225	1.91621	0.201962	9.48795	2.36e-21	2.42e-20
PGM5	622.417	1.86923	0.175587	10.6456	1.83e-26	2.62e-25
WNT3A	117.872	4.09597	0.254343	16.1041	2.39e-58	1.81e-56
GPR26	4.12203	-2.01009	0.504198	-3.9867	6.7e-05	0.000168839
CCDC173	85.8879	2.1464	0.206016	10.4186	2.04e-25	2.73e-24
C10orf90	7.47619	-3.57647	0.464102	-7.70621	1.3e-14	8.16e-14
CNTNAP3B	23.7655	1.71378	0.233681	7.33385	2.24e-13	1.27e-12
MAGED4	2.02274	-2.64795	0.429412	-6.16645	6.98e-10	2.97e-09
SRSF12	97.7963	-2.06708	0.182543	-11.3238	1e-29	1.75e-28
CHODL	113.557	-2.061	0.248921	-8.27972	1.23e-16	9.04e-16
TMPRSS15	4.61798	-3.15384	0.518639	-6.08099	1.19e-09	4.97e-09
JAM2	740.008	2.52183	0.118126	21.3487	4.01e-101	2.46e-98
ADAMTS1	2702.33	2.36851	0.15232	15.5496	1.6e-54	1.03e-52
SLFN13	2094.66	-1.59591	0.127129	-12.5535	3.8e-36	9.51e-35
WNT7A	207.96	2.232	0.312202	7.1492	8.73e-13	4.74e-12
FGD5	1272.03	2.25641	0.112879	19.9896	6.79e-89	2.1e-86
SKA1	268.623	-3.06445	0.174124	-17.5993	2.5e-69	3.03e-67
EME1	137.352	-2.71637	0.151851	-17.8884	1.45e-71	1.96e-69
EPHB1	166.981	-1.57316	0.229682	-6.84931	7.42e-12	3.75e-11
CA10	122.737	-5.01686	0.480986	-10.4304	1.8e-25	2.42e-24
SEPTIN14	6.4688	-3.84383	0.659257	-5.83055	5.52e-09	2.16e-08
DKK2	267.134	2.31864	0.157733	14.6998	6.46e-49	3.19e-47
RSPH10B	6.40805	1.60882	0.226058	7.11684	1.1e-12	5.96e-12
CNTNAP5	3.49154	-3.32807	0.658695	-5.05252	4.36e-07	1.41e-06
PROM2	3975.93	-2.6244	0.156216	-16.7998	2.45e-63	2.27e-61
ODF1	0.550757	1.63077	0.394594	4.13278	3.58e-05	9.36e-05
GOLGA7B	1158.1	-2.74285	0.193283	-14.1909	1.04e-45	4.3e-44
GPR78	16.482	-3.41337	0.325341	-10.4917	9.43e-26	1.3e-24
MAGEC1	42.8672	-6.97983	0.640452	-10.8983	1.17e-27	1.81e-26
GRIA1	186.082	3.80606	0.269803	14.1068	3.45e-45	1.39e-43
VSIG4	3428.86	2.43917	0.170945	14.2687	3.43e-46	1.45e-44
PDIA4	21926.8	-1.79527	0.0990013	-18.1338	1.72e-73	2.51e-71
FLACC1	41.7512	1.59093	0.20333	7.82441	5.1e-15	3.31e-14
C2CD6	122.302	-2.1501	0.209005	-10.2873	8.04e-25	1.04e-23
DEPTOR	1238.03	-1.52845	0.143928	-10.6195	2.42e-26	3.44e-25
SLC24A2	52.8702	-5.0818	0.300669	-16.9016	4.38e-64	4.2e-62
ADCY8	38.2301	3.37482	0.426028	7.92158	2.35e-15	1.56e-14
RAET1L	8.78683	-3.8735	0.453815	-8.53542	1.4e-17	1.1e-16
GRIP1	205.274	-1.52838	0.151508	-10.0878	6.26e-24	7.65e-23
KIF5A	90.1339	-2.70459	0.242938	-11.1328	8.68e-29	1.44e-27
MAGEA8	15.2003	-3.64932	0.452986	-8.05614	7.87e-16	5.42e-15
WIF1	2540.87	2.22503	0.354416	6.27801	3.43e-10	1.5e-09
ALX3	5.62574	-4.21452	0.569465	-7.40085	1.35e-13	7.84e-13
CFAP161	40.2827	2.12845	0.248262	8.57338	1e-17	7.98e-17
ADAMTSL3	448.639	2.33081	0.170436	13.6756	1.42e-42	5e-41
SLC28A1	10.0996	-2.30288	0.27074	-8.50586	1.8e-17	1.4e-16
CXCL13	1545.4	-2.66658	0.250067	-10.6635	1.51e-26	2.17e-25
NAA11	8.85703	-4.33826	0.729131	-5.9499	2.68e-09	1.08e-08
TSPAN7	1189.38	1.67316	0.219948	7.60709	2.8e-14	1.72e-13
FUT6	341.125	-3.94166	0.293059	-13.4501	3.08e-41	1.01e-39
FBXO43	36.1897	-2.3247	0.178077	-13.0545	5.99e-39	1.76e-37
HKDC1	980.086	-1.72748	0.192846	-8.9578	3.31e-19	2.94e-18
LRFN2	11.3434	-2.40365	0.378948	-6.34296	2.25e-10	9.99e-10
GLYATL2	39.9341	-3.53622	0.416872	-8.48275	2.2e-17	1.7e-16
MS4A1	625.187	-1.65977	0.258428	-6.42256	1.34e-10	6.06e-10
IGKV1OR-2	2.31157	-2.45101	0.35221	-6.95893	3.43e-12	1.78e-11
ATAD2	2189.05	-1.82823	0.126665	-14.4336	3.18e-47	1.41e-45
FBXO32	2799.64	-2.01609	0.146502	-13.7615	4.35e-43	1.57e-41
COX6A2	1.17862	-1.53954	0.597298	-2.5775	0.00995181	0.0181153
ADGRG4	2.46085	2.58185	0.394244	6.54888	5.8e-11	2.7e-10
ZIC3	5.60272	-4.21234	0.775388	-5.43256	5.56e-08	1.97e-07
LHFPL4	122.491	-3.49976	0.401484	-8.71706	2.86e-18	2.36e-17
BUB1B	539.206	-3.43687	0.162018	-21.2129	7.26e-100	4.1e-97
SST	137.527	-6.44557	0.728088	-8.85273	8.54e-19	7.36e-18
SHCBP1L	1.15333	-1.74544	0.616363	-2.83184	0.00462813	0.00892901
NMNAT2	778.62	-2.57539	0.264355	-9.74217	1.99e-22	2.21e-21
LYZL4	1.39513	-1.84575	0.385475	-4.78825	1.68e-06	5.11e-06
TMEM171	72.7074	-2.88785	0.244268	-11.8225	2.99e-32	6.06e-31
SYN2	53.8882	2.27416	0.238347	9.54139	1.41e-21	1.47e-20
NRG1	259.883	1.75441	0.211072	8.31188	9.42e-17	6.97e-16
STEAP2	1677.1	-1.51735	0.168695	-8.99463	2.37e-19	2.13e-18
C1orf158	64.5413	2.3063	0.365644	6.30752	2.84e-10	1.25e-09
ARSL	1397.49	-2.05274	0.237382	-8.64742	5.27e-18	4.26e-17
HYDIN	247.278	1.78893	0.278418	6.42532	1.32e-10	5.96e-10
CCNB2	918.062	-3.07621	0.156419	-19.6665	4.18e-86	1.07e-83
AFAP1L1	788.04	1.7196	0.110146	15.612	6.03e-55	3.91e-53
KCNJ6	37.6744	-1.788	0.293051	-6.10134	1.05e-09	4.4e-09
ERG	1028.22	2.16135	0.112426	19.2247	2.3e-82	4.94e-80
TSPAN18	1020.07	2.01843	0.131491	15.3503	3.52e-53	2.1e-51
PALM2AKAP2	6300.08	2.54995	0.11219	22.7288	2.33e-114	3.22e-111
DGKI	53.6549	-1.78518	0.186918	-9.55061	1.29e-21	1.35e-20
SNX22	257.791	2.23065	0.152006	14.6748	9.35e-49	4.55e-47
PSMG3	1922.1	-1.58427	0.105848	-14.9674	1.2e-50	6.47e-49
GAREM2	409.252	-1.99244	0.156014	-12.7709	2.38e-37	6.4e-36
DPYSL5	13.6682	-4.76508	0.574987	-8.28728	1.16e-16	8.5e-16
DRC1	217.061	1.98559	0.285027	6.96632	3.25e-12	1.7e-11
RADIL	187.989	2.21822	0.187495	11.8308	2.7e-32	5.5e-31
KRTCAP3	2327.11	-1.59954	0.140756	-11.3639	6.32e-30	1.12e-28
SLC30A2	36.1834	-2.45152	0.292955	-8.36824	5.85e-17	4.39e-16
GRHL3	165.803	-3.57013	0.198562	-17.98	2.8e-72	3.86e-70
GALNT14	945.713	-3.69966	0.217943	-16.9754	1.25e-64	1.23e-62
RHPN1	1705.39	-1.95991	0.146803	-13.3506	1.18e-40	3.74e-39
XDH	950.52	-3.92285	0.218119	-17.9849	2.56e-72	3.54e-70
TMSB15A	49.5652	1.59356	0.251207	6.3436	2.24e-10	9.95e-10
TENT5B	453.734	2.80056	0.166712	16.7988	2.49e-63	2.3e-61
COLEC12	2524.87	1.71428	0.166609	10.2892	7.88e-25	1.02e-23
RNF207	572.229	-1.58431	0.142989	-11.0799	1.57e-28	2.56e-27
RHBDL2	398.328	-2.67836	0.148174	-18.0758	4.94e-73	7.02e-71
SHROOM4	1428.81	1.77681	0.144873	12.2646	1.4e-34	3.23e-33
H2BC5	928.621	-2.59977	0.148955	-17.4534	3.24e-68	3.72e-66
CDC25C	201.531	-3.70501	0.167743	-22.0874	4.18e-108	4.17e-105
H4C8	409.693	-2.00013	0.17821	-11.2234	3.13e-29	5.33e-28
CATIP	48.9032	1.63053	0.227836	7.15658	8.27e-13	4.5e-12
CD1A	444.577	-1.54905	0.286307	-5.41047	6.29e-08	2.21e-07
CPA5	9.05251	-1.69191	0.263524	-6.42031	1.36e-10	6.15e-10
POM121L2	5.05935	-2.58293	0.387289	-6.66926	2.57e-11	1.24e-10
ALAS2	23.9671	4.16898	0.251044	16.6066	6.25e-62	5.42e-60
PAGE5	8.42086	-3.06061	0.520798	-5.87677	4.18e-09	1.66e-08
ITLN2	189.477	4.61467	0.363309	12.7018	5.78e-37	1.52e-35
PLA2G2F	16.7134	-5.49127	0.439782	-12.4864	8.86e-36	2.19e-34
CDA	769.762	-2.44298	0.256858	-9.51102	1.89e-21	1.95e-20
SLC5A11	15.1828	-1.52368	0.266335	-5.72093	1.06e-08	4.04e-08
LAD1	4389.58	-1.96653	0.134003	-14.6752	9.3e-49	4.53e-47
HOXB13	131.64	-6.65043	0.519603	-12.7991	1.66e-37	4.49e-36
RCAN1	2197.89	1.84066	0.109957	16.7398	6.72e-63	6.1e-61
IGF2BP1	381.513	-6.67774	0.428685	-15.5773	1.04e-54	6.68e-53
GIP	5.12765	-4.16821	0.541965	-7.69091	1.46e-14	9.16e-14
CBR1	5924.82	-1.63461	0.211144	-7.74168	9.81e-15	6.23e-14
CBR3	129.58	-1.72388	0.206254	-8.35807	6.38e-17	4.76e-16
CHAF1B	570.901	-1.96475	0.111599	-17.6054	2.24e-69	2.73e-67
CLDN14	17.2747	-1.90261	0.218187	-8.72013	2.78e-18	2.3e-17
SIM2	86.8966	-5.3995	0.381289	-14.1612	1.59e-45	6.52e-44
SCUBE1	379.651	3.58131	0.207618	17.2495	1.13e-66	1.23e-64
PADI4	20.6159	2.5623	0.216232	11.8498	2.16e-32	4.41e-31
CELF3	76.6646	-3.24749	0.332916	-9.75468	1.76e-22	1.96e-21
STARD9	568.588	1.82279	0.137505	13.2562	4.16e-40	1.29e-38
PGLYRP3	34.0646	-5.97297	0.448493	-13.3179	1.82e-40	5.75e-39
ISL2	11.2534	-1.84842	0.265114	-6.97217	3.12e-12	1.63e-11
DRC7	96.436	1.52055	0.276582	5.49766	3.85e-08	1.39e-07
ACE	1955.59	1.71924	0.123072	13.9693	2.4e-44	9.28e-43
LRRC36	306.458	2.90171	0.238866	12.1479	5.89e-34	1.31e-32
TPPP3	2979.15	2.2084	0.213685	10.3348	4.9e-25	6.42e-24
AGRP	36.7322	3.12548	0.212758	14.6903	7.44e-49	3.66e-47
TNFRSF13C	230.681	-1.52027	0.203483	-7.47124	7.94e-14	4.69e-13
ATAD3B	1287.28	-1.50831	0.119651	-12.6059	1.96e-36	4.98e-35
CPAMD8	1698.48	1.59521	0.209205	7.62507	2.44e-14	1.5e-13
ANKLE1	57.6105	-1.58495	0.186552	-8.496	1.96e-17	1.52e-16
CILP2	568.63	-3.53806	0.213536	-16.5689	1.17e-61	1.01e-59
TFF3	5815.9	-3.02699	0.321475	-9.41592	4.69e-21	4.71e-20
TFF2	377.357	-9.32473	0.73962	-12.6075	1.92e-36	4.89e-35
TFF1	945.911	-7.97785	0.472097	-16.8988	4.6e-64	4.4e-62
RSPH1	475.515	1.81362	0.23008	7.88256	3.21e-15	2.11e-14
HSF2BP	42.363	-2.25956	0.159578	-14.1595	1.63e-45	6.67e-44
AIRE	4.7309	-1.69162	0.275515	-6.13985	8.26e-10	3.49e-09
FTCD	28.8418	-2.7716	0.292707	-9.46886	2.83e-21	2.88e-20
BRSK1	198.991	-1.58358	0.164116	-9.64912	4.96e-22	5.33e-21
COX6B2	33.6109	-3.2247	0.276548	-11.6605	2.03e-31	3.93e-30
NLRP4	4.55952	-1.51972	0.397101	-3.82705	0.00012969	0.000314615
JAML	1455.86	1.80637	0.142229	12.7004	5.88e-37	1.54e-35
TLCD1	890.216	-1.79008	0.121747	-14.7033	6.14e-49	3.03e-47
GBAP1	158.304	-1.67191	0.120563	-13.8675	9.97e-44	3.74e-42
PAQR6	158.669	-1.68911	0.184329	-9.16356	5.02e-20	4.73e-19
PTH1R	151.419	1.88749	0.156523	12.0589	1.74e-33	3.76e-32
LRRC71	84.4043	2.1056	0.305338	6.89597	5.35e-12	2.74e-11
FGFR4	1057.58	2.41971	0.198369	12.198	3.18e-34	7.18e-33
CYP3A7	5.49514	2.59698	0.206337	12.5861	2.52e-36	6.35e-35
HK3	934.733	1.77313	0.165547	10.7108	9.06e-27	1.32e-25
LY6K	234.458	-3.58619	0.340379	-10.5359	5.9e-26	8.21e-25
TONSL	1010.07	-2.16108	0.121505	-17.786	9.07e-71	1.18e-68
RECQL4	935.212	-3.06948	0.145198	-21.14	3.41e-99	1.85e-96
FOXH1	9.50083	-3.23429	0.328589	-9.84298	7.35e-23	8.38e-22
CELF5	56.7394	-3.31306	0.266027	-12.4539	1.33e-35	3.26e-34
AC008132.1	2.89596	-1.95547	0.356063	-5.49192	3.98e-08	1.43e-07
NPHS1	25.1384	-2.03682	0.305828	-6.66003	2.74e-11	1.31e-10
COX7A1	299.961	1.90137	0.121757	15.616	5.66e-55	3.68e-53
SIGLEC11	45.7631	2.48569	0.172662	14.3963	5.46e-47	2.4e-45
SIGLEC16	63.3637	1.80165	0.180592	9.97635	1.93e-23	2.3e-22
CD300LG	132.04	4.94548	0.30772	16.0713	4.05e-58	3.04e-56
IZUMO2	17.231	-1.53245	0.398633	-3.84426	0.000120915	0.000294594
FAM171A2	230.617	-1.81119	0.180981	-10.0076	1.41e-23	1.69e-22
AQP5	3492.09	-1.75973	0.33799	-5.20644	1.92e-07	6.46e-07
RACGAP1	1642.34	-1.50372	0.127264	-11.8158	3.23e-32	6.54e-31
TAMALIN	594.128	2.33697	0.127594	18.3157	6.2e-75	9.58e-73
SPC24	391.765	-2.72442	0.150591	-18.0915	3.72e-73	5.33e-71
ALOX15	498.293	2.16543	0.318698	6.7946	1.09e-11	5.41e-11
SCIMP	359.274	1.56096	0.143997	10.8403	2.22e-27	3.36e-26
BCL6B	770.051	1.75118	0.111681	15.6803	2.06e-55	1.36e-53
FGF11	15.0446	-3.37714	0.265101	-12.7391	3.59e-37	9.52e-36
MSLNL	145.251	-2.96388	0.348508	-8.50448	1.82e-17	1.42e-16
SSTR5	4.43721	-3.37854	0.54094	-6.24568	4.22e-10	1.83e-09
MEIOB	26.5533	-2.61975	0.318607	-8.22252	1.99e-16	1.44e-15
TEDC2	277.913	-3.55099	0.139554	-25.4453	7.95e-143	8.53e-139
CCNF	719.938	-1.89918	0.112176	-16.9304	2.69e-64	2.61e-62
ZG16B	325.869	-2.48548	0.266359	-9.33129	1.05e-20	1.03e-19
FGF19	39.4122	-7.17304	0.546831	-13.1175	2.61e-39	7.79e-38
TAL1	195.141	2.81569	0.137947	20.4114	1.33e-92	4.99e-90
ELAVL4	37.0784	-1.78723	0.23021	-7.76346	8.26e-15	5.27e-14
SLC1A7	1492.63	-3.07241	0.330318	-9.30139	1.39e-20	1.35e-19
AK4	1204.49	-2.57472	0.187221	-13.7524	4.93e-43	1.77e-41
KNCN	1.46793	1.62201	0.402987	4.02498	5.7e-05	0.000144785
TMEM82	20.1288	-4.9968	0.422466	-11.8277	2.81e-32	5.7e-31
AKR7A3	455.363	-5.35166	0.30406	-17.6007	2.43e-69	2.96e-67
SYNC	109.419	1.87396	0.130769	14.3303	1.41e-46	6.07e-45
TTLL10	86.0805	1.68806	0.258161	6.53877	6.2e-11	2.88e-10
SCNN1D	194.441	-1.54237	0.175657	-8.78058	1.63e-18	1.37e-17
C1orf87	114.257	2.46486	0.352069	7.00109	2.54e-12	1.33e-11
NEXN	649.67	1.57857	0.126936	12.4359	1.67e-35	4.05e-34
LHX8	7.26551	-4.3821	0.609059	-7.19488	6.25e-13	3.44e-12
NTNG1	156.305	1.87923	0.283392	6.63122	3.33e-11	1.59e-10
DNAI3	103.102	1.75323	0.233198	7.51818	5.55e-14	3.33e-13
KCNT2	134.043	2.71993	0.19375	14.0383	9.08e-45	3.6e-43
TRIM58	84.4552	2.0322	0.282815	7.18562	6.69e-13	3.67e-12
SLAMF9	52.5508	-1.95501	0.221532	-8.82495	1.1e-18	9.33e-18
FCGR3B	173.533	2.42088	0.219784	11.0148	3.24e-28	5.17e-27
ATF3	3330.72	1.77031	0.179134	9.88258	4.95e-23	5.72e-22
TDRD5	165.947	-3.72289	0.311611	-11.9472	6.71e-33	1.41e-31
C1orf115	1367.36	1.57138	0.145185	10.8232	2.67e-27	4.02e-26
WDR64	10.547	-1.60169	0.197452	-8.11178	4.99e-16	3.48e-15
KIF26B	2087.07	-3.12359	0.14932	-20.9187	3.62e-97	1.65e-94
KLHDC8A	109.147	-2.16813	0.223092	-9.71853	2.51e-22	2.77e-21
C1orf147	12.2258	-1.65822	0.175574	-9.44454	3.57e-21	3.61e-20
FCAMR	21.5505	-1.60975	0.262354	-6.13579	8.47e-10	3.57e-09
TRIM17	204.129	-2.16138	0.225658	-9.57816	9.88e-22	1.04e-20
LRRTM1	40.4924	-2.25102	0.417177	-5.39584	6.82e-08	2.39e-07
KCNF1	59.3547	-1.67074	0.275421	-6.06613	1.31e-09	5.43e-09
NEUROD1	37.594	-4.62083	0.708664	-6.52048	7.01e-11	3.24e-10
FBXO41	669.392	-1.72494	0.129632	-13.3065	2.12e-40	6.67e-39
ANKRD30BL	1.20282	-2.02582	0.591651	-3.42402	0.000617029	0.00136478
SLC16A14	1708.63	-2.95734	0.250009	-11.8289	2.77e-32	5.62e-31
TEKT4	26.3636	1.73059	0.268225	6.45201	1.1e-10	5.03e-10
EN1	3.07134	-1.74037	0.409814	-4.24674	2.17e-05	5.81e-05
SPATA18	694.771	1.51925	0.216335	7.02266	2.18e-12	1.15e-11
NOSTRIN	763.324	1.50989	0.152431	9.90539	3.94e-23	4.59e-22
XIRP2	3.83198	2.07405	0.344877	6.01386	1.81e-09	7.41e-09
C1QTNF7	248.56	2.49315	0.199658	12.4871	8.78e-36	2.17e-34
IVL	398.693	-4.30743	0.399353	-10.786	4.01e-27	5.97e-26
SPRR3	54.6336	-4.126	0.505099	-8.1687	3.12e-16	2.22e-15
SPRR2D	88.1063	-4.0263	0.453884	-8.87076	7.26e-19	6.29e-18
PGLYRP4	99.4827	-4.2778	0.297363	-14.3858	6.35e-47	2.78e-45
S100A12	47.5993	1.97009	0.264352	7.45253	9.16e-14	5.38e-13
C1orf189	38.9906	2.03211	0.272443	7.45885	8.73e-14	5.14e-13
ALPP	121.636	1.52166	0.333786	4.5588	5.14e-06	1.48e-05
ALPI	1.60502	-2.60186	0.730636	-3.56109	0.000369315	0.000841642
LENEP	3.30689	-1.53102	0.289919	-5.28086	1.29e-07	4.39e-07
DCST2	105.826	-2.35412	0.177747	-13.2442	4.87e-40	1.5e-38
DCST1	39.255	-2.71488	0.186367	-14.5674	4.53e-48	2.11e-46
INAVA	1934.86	-2.17668	0.13849	-15.7173	1.15e-55	7.68e-54
LINC01116	101.061	-1.94521	0.262856	-7.4003	1.36e-13	7.87e-13
CCKAR	3.43536	-2.78002	0.657767	-4.22645	2.37e-05	6.33e-05
SLC15A2	1485.17	1.63624	0.163946	9.98035	1.86e-23	2.21e-22
PROK2	17.6568	2.1584	0.234755	9.19425	3.78e-20	3.58e-19
TEX55	6.50554	-3.97573	0.435683	-9.12528	7.15e-20	6.66e-19
LMOD1	801.669	1.8199	0.143237	12.7055	5.51e-37	1.45e-35
PDCL2	2.69541	-3.2416	0.550878	-5.88443	3.99e-09	1.58e-08
TRIM46	276.077	-1.76072	0.158605	-11.1013	1.24e-28	2.03e-27
CXCR1	73.3871	2.9059	0.223639	12.9937	1.33e-38	3.84e-37
TSACC	37.075	-3.0739	0.188033	-16.3477	4.52e-60	3.63e-58
CCDC141	122.069	3.40411	0.207609	16.3967	2.02e-60	1.64e-58
CRYBA2	7.84966	-4.27632	0.456318	-9.37138	7.16e-21	7.1e-20
CIP2A	428.54	-1.94822	0.149377	-13.0423	7.03e-39	2.05e-37
TGFBR2	10334.9	1.70975	0.103709	16.486	4.62e-61	3.85e-59
RETNLB	4.56956	-3.9145	0.493254	-7.93607	2.09e-15	1.4e-14
FCRL4	23.2751	-2.54016	0.274204	-9.26376	1.97e-20	1.91e-19
DPPA2	3.18424	-3.83968	1.31426	-2.92155	0.00348298	0.00685527
SGO2	476.052	-1.58069	0.127464	-12.401	2.58e-35	6.16e-34
AIM2	458.581	-2.7687	0.235108	-11.7763	5.17e-32	1.03e-30
EFHB	107.074	1.75227	0.21901	8.00089	1.24e-15	8.4e-15
SLC2A2	4.70535	-3.86598	0.706342	-5.47324	4.42e-08	1.58e-07
NKX6-1	12.9079	-2.16598	0.305226	-7.09632	1.28e-12	6.88e-12
SYNPR	3.26193	-3.13365	0.413732	-7.5741	3.62e-14	2.2e-13
ALB	320.355	-5.21739	0.428984	-12.1622	4.94e-34	1.11e-32
PTX3	152.69	2.16751	0.215459	10.06	8.3e-24	1.01e-22
DNASE1L3	247.512	3.46959	0.228822	15.1628	6.23e-52	3.53e-50
PCOLCE2	495.645	2.35727	0.223177	10.5623	4.45e-26	6.24e-25
CXCL3	391.109	1.76034	0.200932	8.76089	1.94e-18	1.62e-17
PPBP	106.585	2.20184	0.320227	6.87587	6.16e-12	3.14e-11
PF4	22.6741	1.97411	0.275649	7.16168	7.97e-13	4.34e-12
PLSCR2	14.1038	-1.63143	0.190007	-8.58613	9e-18	7.17e-17
CPA3	1474.28	1.73346	0.202049	8.5794	9.54e-18	7.58e-17
KIF15	368.621	-2.69045	0.151191	-17.795	7.72e-71	1.01e-68
CLEC3B	477.175	3.73264	0.190695	19.5739	2.58e-85	6.37e-83
LRRC2	69.6474	2.46812	0.176544	13.9802	2.06e-44	8.01e-43
CAMK2N2	66.8387	-3.2274	0.242726	-13.2965	2.43e-40	7.61e-39
RFC4	859.652	-1.81005	0.122682	-14.754	2.9e-49	1.46e-47
RPL39L	711.588	-2.35818	0.177811	-13.2622	3.83e-40	1.19e-38
ZDHHC19	15.1113	1.82423	0.208022	8.76943	1.8e-18	1.51e-17
MELTF	1104.15	-2.78128	0.207113	-13.4288	4.1e-41	1.34e-39
S100P	10742.2	-5.05599	0.3151	-16.0457	6.13e-58	4.54e-56
EMCN	960.486	2.76037	0.152481	18.103	3.02e-73	4.36e-71
CDC25A	245.479	-2.37083	0.153018	-15.4938	3.82e-54	2.4e-52
CAMP	40.845	2.60849	0.243995	10.6907	1.12e-26	1.63e-25
CAMKV	3.71286	-1.6164	0.34521	-4.68237	2.84e-06	8.41e-06
POC1A	444.946	-1.60502	0.114295	-14.0428	8.53e-45	3.38e-43
ETNPPL	53.1893	-5.95067	0.59877	-9.93815	2.84e-23	3.33e-22
PITX2	348.84	-8.2848	0.393418	-21.0585	1.91e-98	9.53e-96
MAD2L1	907.037	-2.60051	0.156965	-16.5674	1.2e-61	1.03e-59
NPY5R	5.17629	1.56998	0.346086	4.5364	5.72e-06	1.64e-05
HHIP	1151.26	2.98597	0.294233	10.1483	3.37e-24	4.19e-23
SLC45A2	9.3313	-1.65127	0.276203	-5.97846	2.25e-09	9.13e-09
ZNF474	51.3237	1.51613	0.225142	6.73408	1.65e-11	8.09e-11
RANBP3L	86.8659	1.99625	0.180387	11.0665	1.82e-28	2.96e-27
ANKRD33B	237.336	1.76075	0.176764	9.96107	2.26e-23	2.66e-22
PRDM9	3.5811	-3.95966	0.743077	-5.32873	9.89e-08	3.42e-07
SPINK1	9226.63	-6.67498	0.362544	-18.4115	1.06e-75	1.73e-73
CARTPT	0.60593	2.36425	0.739725	3.19611	0.00139293	0.00292195
TERT	42.201	-5.49705	0.335414	-16.3889	2.3e-60	1.86e-58
SLC6A18	3.00969	-2.2155	0.549345	-4.03298	5.51e-05	0.000140214
LINC01600	4.91266	-1.9476	0.282221	-6.90098	5.16e-12	2.65e-11
ADGRF2	22.968	-1.51729	0.315795	-4.80467	1.55e-06	4.73e-06
GRIK2	101.35	-2.59499	0.261773	-9.91311	3.65e-23	4.26e-22
FABP7	18.4185	-2.58565	0.371287	-6.96401	3.31e-12	1.72e-11
TLX3	1.44717	-2.27941	0.758622	-3.00467	0.00265865	0.00533657
TBXT	27.9846	-5.56707	0.496814	-11.2055	3.83e-29	6.49e-28
SFXN1	2152.91	-1.50826	0.0786079	-19.1872	4.74e-82	9.82e-80
IL22RA2	69.9107	-3.77268	0.274205	-13.7586	4.52e-43	1.63e-41
IL31RA	160.525	-4.00313	0.273732	-14.6243	1.97e-48	9.38e-47
PI16	113.459	3.60178	0.263251	13.6819	1.3e-42	4.6e-41
TBX20	4.38253	-1.73599	0.483795	-3.58828	0.000332863	0.000763311
HCN1	35.449	-2.03244	0.378889	-5.36421	8.13e-08	2.83e-07
PTTG1	1105.54	-2.3656	0.144056	-16.4214	1.34e-60	1.1e-58
FBXL21P	3.40568	-3.03111	0.67873	-4.46585	7.98e-06	2.25e-05
BMPER	189.161	2.19364	0.24356	9.00655	2.13e-19	1.92e-18
SLC29A4	1327.35	-3.18868	0.213376	-14.944	1.7e-50	9.12e-49
STEAP1	1070.44	-2.80877	0.19176	-14.6473	1.4e-48	6.74e-47
SP8	102.03	-6.95172	0.483939	-14.3649	8.6e-47	3.73e-45
ELAPOR2	1185.38	2.12829	0.141036	15.0904	1.87e-51	1.04e-49
FABP5	533.938	1.75179	0.173834	10.0774	6.96e-24	8.48e-23
FNDC1	1908.45	-2.41693	0.223203	-10.8284	2.53e-27	3.81e-26
SOX17	176.771	2.69232	0.15448	17.4282	5.04e-68	5.75e-66
DLC1	5258.69	2.26202	0.163958	13.7963	2.68e-43	9.82e-42
SUN3	32.4008	-3.52656	0.371251	-9.49913	2.12e-21	2.18e-20
HNF4G	382.394	-3.43886	0.206327	-16.667	2.28e-62	2.01e-60
SBSPON	275.175	2.31653	0.202115	11.4615	2.06e-30	3.77e-29
EN2	34.1477	-4.2339	0.368204	-11.4988	1.34e-30	2.49e-29
KCNV1	21.019	-3.53389	0.439196	-8.04628	8.53e-16	5.87e-15
DEFA5	2.82269	-3.61405	1.444	-2.50281	0.0123211	0.022054
DEFA4	1.9691	2.62362	0.43915	5.97431	2.31e-09	9.35e-09
TMEM74	42.5611	-2.11487	0.266837	-7.92572	2.27e-15	1.51e-14
GPR146	48.4446	2.13356	0.119294	17.8848	1.55e-71	2.08e-69
GPER1	222.423	2.19055	0.18628	11.7594	6.32e-32	1.26e-30
TMEM184A	1968.3	-3.17059	0.139902	-22.663	1.04e-113	1.35e-110
MICALL2	2416.5	-1.62541	0.126413	-12.858	7.76e-38	2.14e-36
CA3	143.605	2.15115	0.209443	10.2708	9.54e-25	1.23e-23
GBX1	4.86134	-2.64896	0.495038	-5.35103	8.75e-08	3.04e-07
CTHRC1	3186.25	-3.79519	0.1762	-21.5391	6.7e-103	4.72e-100
DCSTAMP	125.948	2.16206	0.207681	10.4105	2.22e-25	2.97e-24
C9orf24	272.701	2.44792	0.295792	8.27579	1.28e-16	9.34e-16
ZMAT4	49.351	-4.34634	0.45597	-9.53206	1.54e-21	1.6e-20
NKX6-3	3.55734	-1.8516	0.386861	-4.78622	1.7e-06	5.16e-06
MAMDC2	625.001	2.76016	0.199369	13.8445	1.37e-43	5.13e-42
SSMEM1	1.00623	3.19946	0.222454	14.3826	6.66e-47	2.91e-45
SVEP1	1446.72	2.11757	0.174888	12.1081	9.57e-34	2.1e-32
FBP1	3067.77	1.68551	0.134444	12.5369	4.69e-36	1.17e-34
SHOC1	124.766	-2.59503	0.247064	-10.5035	8.33e-26	1.15e-24
RNF183	159.964	-4.17273	0.302253	-13.8054	2.36e-43	8.71e-42
VEGFD	490.412	3.59162	0.25662	13.9959	1.65e-44	6.45e-43
CLDN3	4362.08	-2.05743	0.172413	-11.9332	7.95e-33	1.66e-31
WNK2	645.233	-2.08777	0.210814	-9.90336	4.03e-23	4.68e-22
MELK	703.786	-3.62787	0.172125	-21.0769	1.29e-98	6.61e-96
OTUD1	1140.54	2.12881	0.0810123	26.2776	3.46e-152	4.95e-148
FAT3	116.37	2.14448	0.249634	8.5905	8.66e-18	6.91e-17
CLDN2	2254.77	-2.95197	0.354549	-8.32599	8.36e-17	6.21e-16
LRRC18	37.0038	2.34695	0.271203	8.65385	4.98e-18	4.04e-17
TSHR	32.818	-2.25782	0.219079	-10.3059	6.62e-25	8.6e-24
PGM2L1	1940.49	-1.84079	0.125402	-14.6791	8.77e-49	4.29e-47
PHYHIPL	29.3361	-2.56402	0.309652	-8.28032	1.23e-16	9e-16
SLC16A9	1086.03	-3.04162	0.258926	-11.7471	7.31e-32	1.45e-30
PHOX2A	2.42908	-3.1462	0.661102	-4.75903	1.95e-06	5.87e-06
GJB2	1698.44	-4.58632	0.230329	-19.9121	3.2e-88	9.09e-86
SKA3	320.298	-3.22424	0.160865	-20.0431	2.32e-89	7.42e-87
PKNOX2	242.701	2.43481	0.172081	14.1492	1.89e-45	7.7e-44
DEPP1	6922.47	1.82282	0.145077	12.5645	3.31e-36	8.31e-35
MAGEC3	9.43212	-3.28645	0.450258	-7.29904	2.9e-13	1.63e-12
TMEM63C	530.091	-4.04541	0.245701	-16.4648	6.57e-61	5.43e-59
NGB	5.03214	-4.25363	0.622858	-6.82921	8.54e-12	4.3e-11
CDX2	49.1334	-5.06745	0.46822	-10.8228	2.68e-27	4.04e-26
AMER2	6.14903	2.05642	0.380745	5.40104	6.63e-08	2.33e-07
SSX5	6.69266	-3.66902	0.845751	-4.33818	1.44e-05	3.92e-05
OTX2	5.87371	-4.5233	0.753499	-6.00306	1.94e-09	7.89e-09
DRGX	105.935	-2.14702	0.362417	-5.92418	3.14e-09	1.25e-08
SOHLH1	4.92263	-4.06723	0.530419	-7.66796	1.75e-14	1.09e-13
CLEC1B	12.4736	1.94312	0.193304	10.0522	8.99e-24	1.09e-22
GFI1B	12.1314	1.54791	0.205692	7.52539	5.26e-14	3.16e-13
RET	486.243	-2.70702	0.301167	-8.98844	2.51e-19	2.24e-18
JCAD	2894.28	2.13418	0.127963	16.6781	1.89e-62	1.68e-60
BTNL9	608.046	3.4166	0.209446	16.3126	8.03e-60	6.42e-58
CYP2C19	10.4186	-1.62341	0.322387	-5.0356	4.76e-07	1.54e-06
E2F7	202.452	-2.74861	0.192412	-14.285	2.71e-46	1.15e-44
LARGE2	1628.4	-2.50896	0.16265	-15.4255	1.1e-53	6.79e-52
SMCO2	15.7055	-2.37483	0.230704	-10.2938	7.51e-25	9.72e-24
PDZRN4	28.1411	1.79814	0.224069	8.02493	1.02e-15	6.95e-15
NELL1	408.552	-4.31084	0.442285	-9.74675	1.9e-22	2.11e-21
KCNC2	10.8721	-4.60385	0.608161	-7.57011	3.73e-14	2.27e-13
AMOTL1	2236.58	1.77905	0.120246	14.7951	1.58e-49	8.06e-48
PASD1	4.94898	-3.46804	0.858046	-4.04179	5.3e-05	0.000135301
CMTM5	5.89788	2.92272	0.189987	15.3838	2.1e-53	1.27e-51
AC126323.1	46.8032	-2.67649	0.305624	-8.75745	2e-18	1.67e-17
GLB1L3	979.702	-5.17256	0.355649	-14.544	6.37e-48	2.95e-46
SVOP	4.79467	-1.50576	0.412095	-3.6539	0.000258282	0.000601184
SPATA19	0.597358	2.4708	0.470263	5.25409	1.49e-07	5.05e-07
GPT2	3314.15	-3.45629	0.173342	-19.9391	1.86e-88	5.48e-86
AMN	486.834	-1.85093	0.224323	-8.25121	1.57e-16	1.14e-15
PPP1R14D	630.732	-6.05037	0.29483	-20.5216	1.38e-93	5.44e-91
C16orf78	0.550126	2.63039	0.308555	8.52486	1.53e-17	1.2e-16
CYYR1	804.624	2.28088	0.111017	20.5453	8.49e-94	3.37e-91
TMEM100	1202.34	4.36711	0.237768	18.3671	2.41e-75	3.8e-73
SYNPO2L	28.5611	2.67753	0.189487	14.1305	2.47e-45	9.97e-44
NETO1	69.5425	-4.78858	0.315278	-15.1884	4.22e-52	2.41e-50
MOGAT2	9.4913	-2.19949	0.329837	-6.66841	2.59e-11	1.24e-10
SERPINB7	46.5787	-2.27326	0.392305	-5.79463	6.85e-09	2.65e-08
OR5P1P	0.254311	2.33883	0.589934	3.96456	7.35e-05	0.000184234
WDR72	667.401	-2.63634	0.321363	-8.20362	2.33e-16	1.67e-15
CRABP1	48.3823	-5.10038	0.419935	-12.1457	6.05e-34	1.34e-32
PKD1L2	201.862	-3.03267	0.273211	-11.1001	1.25e-28	2.05e-27
MFAP4	6175.13	2.62875	0.178992	14.6864	7.88e-49	3.86e-47
CLEC3A	3.06055	-3.27214	0.702016	-4.66106	3.15e-06	9.27e-06
CLEC4E	236.452	1.63916	0.192528	8.51388	1.68e-17	1.31e-16
A2ML1	63.6576	-3.32431	0.354508	-9.37723	6.77e-21	6.73e-20
BEAN1	406.582	-2.8736	0.198826	-14.4528	2.41e-47	1.08e-45
SLC38A8	14.2951	-3.66818	0.443456	-8.27178	1.32e-16	9.64e-16
CFAP52	168.291	2.13621	0.265558	8.04425	8.68e-16	5.96e-15
MC4R	5.32851	-2.87917	0.360915	-7.9774	1.49e-15	1.01e-14
MMP10	255.218	-3.37572	0.307053	-10.9939	4.09e-28	6.48e-27
[truncated: 5,545 more rows]

## Sheet: Table S1B
symbol
SLC4A7
GBP4
MMP24
EBF2
ATP1A2
ANKRD34B
CLEC5A
THRSP
BIRC5
PTPN22
SLC7A3
SCUBE2
APCS
FBXO40
DNER
CENPF
TAL2
SV2A
TRO
UNC5B
CYP4A22
RGS1
CCDC180
SLC22A3
HFE2
SRL
PIWIL4
WNT7A
F8
OLR1
WDR66
PALM2
GSG1L
PINX1
TMPRSS13
DUSP27
ZDHHC18
GFRA1
PRKAR2A
EXO1
SLC6A2
HLX
RBM20
CKAP5
HMMR
METTL8
PTPRU
MLXIPL
NHSL2
TTC16
HMGCS2
PKD2L2
DNAJB13
BAIAP2L2
AR
MYBPHL
PYGB
BCL2L15
MYL4
RYR2
PPP1R15A
MTHFD2L
KIAA1549
RPL3L
NTM
SPON2
MYO5A
SCARA5
PRR16
SMAD6
NDRG2
TCF21
TMEM204
ATP2A1
FAM115A
STYXL1
SOX17
WDR63
ACTL6B
DFNA5
INMT
JUP
HSPB7
CCDC59
SHANK3
BMP6
IFITM5
PARP8
PLCB3
KLHL32
TLR6
AMOTL1
NRXN1
ARRDC4
GSS
ALDH7A1
PARP14
ALDH3A1
KIF27
EP300
RNF207
ARIH2
SNRPN
MKI67
SRP68
MCM3AP
FANK1
TRIM36
TMCC2
LEO1
CCDC81
EZH1
DHRS9
FAM167A
SPECC1L
S100A16
INADL
RTP4
YPEL2
DIABLO
AAGAB
SPON1
CXADR
PXDN
IGFBP7
EXOC6B
NRN1L
PPL
LRRFIP1
TTC29
CACNB4
POC1B
KCNA1
PODN
PKNOX2
PBX1
SASS6
C1orf50
CCDC78
DLG4
SDCCAG8
CARNS1
TUBA8
E2F7
DZIP1L
STK40
RNF121
GRAMD3
APLNR
NME5
IL7R
PPP1R1B
ANXA7
FAM81A
KIAA0319
HSPBAP1
SLC6A4
HSD3B2
CBX8
BRWD3
PIK3C2G
GDI1
PRC1
SFPQ
ARPC1B
GIGYF2
PRSS23
C8orf58
CA13
KIAA1549L
ADM
HIRA
PTX3
ACOT2
FHOD3
PFDN6
CDKN3
DNTT
IFNA4
PPARA
SQRDL
ARID3A
TMEM140
MYLIP
AKR1B10
ZNF629
PCIF1
SPAST
PFDN1
LILRB3
PCGF1
VDAC2
TAF6
SOCS2
FAM109B
STK25
CD7
CYP2B6
DZIP1
SNX27
NME6
MRGPRG
COG7
AEBP1
KCNK2
ERICH3
CCDC108
RWDD4
SOD2
TRAF3IP1
AKAP14
C10orf53
EML2
PARD6G
TDG
RORC
SSPN
C10orf11
MSH6
LRCH2
MAGEE1
RIMBP2
PUS7L
IL6ST
FNDC3B
ZC3H6
C15orf26
EIF5
AATF
PCGF3
ESYT3
NDUFS2
ANKRD46
HSBP1
RASGRF2
DUSP10
N4BP1
RPUSD2
SNX1
ADD1
HES1
ZFP90
LAYN
HDDC3
ETV5
LACTB
SMYD4
PCDP1
B3GNT4
NTN1
TTC39B
NEURL3
GPR19
PFN4
EIF4G1
SCNN1B
MAFG
GDPD3
COLCA2
LRGUK
OSBPL6
HAS2
RPL6
WNT10B
ENSA
RXFP1
PTPDC1
MFAP3
KCTD10
SPAG6
TRIM35
SNRPF
GPR27
STX5
SNRNP25
CENPO
OTUB2
SPAG16
KIAA1598
PTCH2
GALNT9
HMP19
ARMC2
PSAT1
PARK2
RPRML
PHLPP1
XPNPEP1
CCNA2
C16orf96
GSTM1
TFG
PTDSS2
GLE1
CWC25
PLCB1
MPP6
CTSH
NANS
YWHAB
SFT2D2
ABAT
MKNK1
QSOX2
RPRM
PDIA5
MAK
FAM204A
POLD3
PPIA
TMEM167A
MRC1
SHROOM3
IMP4
DDAH2
AZGP1
MAPKBP1
UPK3B
HOXB7
CREB3
RALGAPB
CAPN2
RTEL1
CDCA7
MPRIP
EDC3
THADA
C1QTNF2
FITM1
THAP2
GMDS
GTF2F1
HYAL1
PCM1
PROM1
TMEM182
RND2
NICN1
PCYOX1L
NFRKB
RTN4IP1
ILKAP
TNS4
SRPX2
HOXA9
MYLK
ROBO1
RNF6
NADSYN1
FAM101B
SLC1A6
NPR1
POLR3G
TK2
RFK
FSIP1
CLDND2
CHRM2
CDK11A
SIDT1
LRSAM1
RAB31
DNAJC14
RPL7A
GLRX
SUV420H1
NRF1
C12orf49
EIF3A
C1orf174
SNRNP35
GNB5
PCDHB5
RDH13
TRAPPC1
MXRA8
MRS2
FGFR3
BCL7B
BRAP
DCTN5
ACTR3
TTC7B
CENPA
POLR2G
LACE1
ANGPTL2
GFM1
SNTG2
FBLIM1
SCNN1G
TRIM25
ECI2
NEK4
MERTK
ALKBH3
FSCN3
FAM101A
ZNF664-FAM101A
ABCB10
STEAP1
CD200R1
NUP98
ADAT2
CCDC38
GEMIN8
MAN1A2
C5orf45
RPS6KA2
ABHD3
BTRC
PHACTR3
LENG1
SIAE
CBR1
EYA2
PARVA
TBC1D30
C1orf115
EXOSC1
DNAJA4
CHST2
RILPL1
SLC22A1
FZD8
AXIN1
LAMA3
HIVEP1
MAGED2
METTL1
HEXIM1
LIMA1
CD34
ZMYND19
BTNL9
TCEAL6
CIAO1
ENO4
REEP5
EIF3L
NMT2
MCPH1
C19orf53
YKT6
CAP1
C12orf5
NOTUM
AP3S1
EXOC4
WFDC1
FAM188B
ANKHD1
ANKHD1-EIF4EBP3
ELOVL7
SLC35B1
IRAK2
IL12A
C2CD2
RPGRIP1
APBB3
STAU2
SYT17
CCDC3
BRF1
NRP1
MRPL49
PTDSS1
ACACA
DEDD
CCDC84
ECH1
TAB2
CNIH2
MRPL45
LOC728392
RIPK4
MAPKAP1
MAPK8IP1
SDHB
GPR97
DFFA
ADCY3
TCEA2
WRB
PHKA2
DCPS
FAM105B
NUFIP1
LTBP1
ADCK5
SWAP70
SMARCC2
AHCYL2
SMYD2
IK
STBD1
PKN3
SLC2A10
RSC1A1
DCBLD2
ST3GAL4
SPATS2
TRAM1
C10orf2
CLASP2
NECAB1
UNK
VPREB1
SPRYD4
CLCF1
RNF5
KIF7
FKBP1A
DOCK5
ST3GAL1
YWHAH
VPS8
EGLN1
MRPS23
CDK5RAP2
DIEXF
ZC3HAV1
C9orf156
GPATCH1
RFFL
SRPR
PIGC
MTHFD1
VPS25
LAMTOR3
GOLGB1
IDH3G
CNST
FAM160B2
PACSIN2
SRRT
WBSCR22
NXT1
CHRNB1
CLK2
FAM171A2
ANAPC13
MPI
SLC4A1AP
CASC1
NPHS2
UROD
ARPP19
BPNT1
PATZ1
SPG21
AKAP7
HIST1H2BK
SCGB1A1
PCSK7
CYP4F8
SMC1A
MINA
PHF7
MAP4K2
ZNF764
PHB
UCKL1
MOB2
GLB1L
PTP4A2
XRCC6BP1
BAG2
XPC
AP3S2
KLK3
RQCD1
INPP5B
UACA
LDB1
RNF185
RNF130
LAMA2
CDKN1B
TBC1D24
FAM73A
AQP9
POMP
FBXO34
LAPTM4B
COL23A1
C1orf131
HIST1H2BN
REXO4
HNRNPF

## Sheet: Table S1C
symbol
ATP1A2
ANKRD34B
BIRC5
CENPF
SRL
WNT7A
F8
OLR1
GSG1L
GFRA1
EXO1
HMMR
BAIAP2L2
BCL2L15
PPP1R15A
RPL3L
NTM
SCARA5
SMAD6
TCF21
TMEM204
ATP2A1
SOX17
INMT
IFITM5
AMOTL1
ALDH3A1
RNF207
MKI67
CCDC81
FAM167A
TTC29
CACNB4
PKNOX2
E2F7
IL7R
SLC6A4
PIK3C2G
PRC1
KIAA1549L
PTX3
CDKN3
DNTT
AKR1B10
SOCS2
CYP2B6
KCNK2
ERICH3
AKAP14
C10orf53
RIMBP2
B3GNT4
GPR19
OSBPL6
RXFP1
SPAG6
PSAT1
CCNA2
MRC1
UPK3B
HOXB7
CDCA7
C1QTNF2
HYAL1
TMEM182
TNS4
SRPX2
SLC1A6
NPR1
CHRM2
CENPA
STEAP1
CBR1
EYA2
C1orf115
CD34
BTNL9
TCEAL6
WFDC1
ADCK5
NECAB1
FAM171A2
SCGB1A1
CYP4F8
KLK3
AQP9
